# Supplementary material for: Shared genetic architecture and causal relationship between liver and heart disease
Source: iScience. 2024 Mar 6;27(4):109431. doi: 10.1016/j.isci.2024.109431 (PMC10959668; doi:10.1016/j.isci.2024.109431)
Supplement: Data S1. Tables S1–S14 [file mmc2.xlsx]

## Sheet: Table S1
Table S1 Detailed information of GWAS datasets
Traits	Sample size	Case	Control	PMID
Non-alcoholic fatty liver disease (NAFLD)	377277	2275	375002	36653562
Viral hepatitis (VH)	377277	2143	375134	36653562
alcoholic liver disease (AFLD)	369211	2761	366450	36653562
Primary biliary cholangitis (PBC)	24510	8021	16489	34033851
Primary sclerosing cholangitis (PSC)	14890	2871	12019	27992413
Heart failure (HF)	977323	47309	930014	31919418
Coronary artery disease (CAD)	547261	122733	424528	29212778
Hypertension	484598	129909	354689	33959723
Atrial fibrillation (AF)	1030836	60620	970216	30061737

## Sheet: Table S2
		Table S2. Pleitropic loci identified by PLACO method
Trait1	Trait2	Trait pairs	GenomicLocus	Chromosome	V4	Locus	Start	End	Locus regions	rsID	p	nSNPs	nGWASSNPs	V1	V2	V3	V5	CADD	RDB	annot	symbol	PP.H4
VH	CAD	VH-CAD	1	6	q25.3	6q25.3	160623584	161268225	6:160623584-161268225	rs446291	2.23844e-08	865	504	6	155500000	161000000	gneg	9.619	NA	intergenic	SLC22A2, SLC22A3	0.373885
VH	CAD	VH-CAD	2	15	q25.1	15q25.1	78241326	79124832	15:78241326-79124832	rs12439049	3.34139e-08	539	288	15	78300000	81700000	gpos50	0.359	2b	intergenic	RP11-160C18.4, ADAMTS7	0.438836
VH	CAD	VH-CAD	3	19	q13.32	19q13.32	45376893	45651986	19:45376893-45651986	rs56131196	2.37208e-08	41	23	19	45200000	48000000	gpos25	3.35	7	downstream	APOC1	0.132137
PSC	AF	PSC-AF	1	2	q33.1	2q33.1	200517500	201327765	2:200517500-201327765	rs12474914	3.8036e-10	690	391	2	197400000	203300000	gneg	7.199	7	intergenic	C2orf47, SPATS2L	0.238292
PSC	AF	PSC-AF	2	3	p22.2	3p22.2	38727326	39402346	3:38727326-39402346	rs6798015	4.32194e-11	183	99	3	36500000	39400000	gneg	2.59	7	intronic	SCN10A	0.544435
PSC	AF	PSC-AF	3	4	q24	4q24	103394218	104378012	4:103394218-104378012	rs223336	2.57348e-08	1171	708	4	101100000	107700000	gpos50	0.324	5	intronic	UBE2D3	0.854396
PSC	AF	PSC-AF	4	4	q25	4q25	111310070	111816849	4:111310070-111816849	rs2595110	1.06147e-09	279	35	4	107700000	114100000	gneg	6.493	NA	intronic	PITX2	0.399472
PSC	AF	PSC-AF	5	5	q31.2	5q31.2	136937065	138027271	5:136937065-138027271	rs4835681	1.32599e-09	707	396	5	136200000	139500000	gpos25	1.454	1f	intergenic	REEP2, RP11-461O14.3	0.274441
PSC	AF	PSC-AF	6	5	q31.3	5q31.3	142531685	143171581	5:142531685-143171581	rs2963154	1.93597e-10	508	308	5	139500000	144500000	gneg	0.928	4	intronic	NR3C1	0.307879
PSC	AF	PSC-AF	7	6	p22.3	6p22.3	17616556	18699885	6:17616556-18699885	rs1853589	2.10457e-09	452	254	6	15200000	25200000	gpos75	2.103	6	intronic	RNF144B	0.242819
PSC	AF	PSC-AF	8	6	p22.1	6p22.1	25413403	28216486	6:25413403-28216486	rs9393795	3.03354e-13	3108	814	6	27000000	30400000	gpos50	5.652	NA	intronic	PRSS16	0.209933
PSC	AF	PSC-AF	9	6	q22.31	6q22.31	118424187	119430226	6:118424187-119430226	rs6911599	4.9911e-08	761	433	6	118500000	126100000	gpos100	6.084	5	intronic	CEP85L	0.374513
PSC	AF	PSC-AF	10	10	q24.33	10q24.33	105462694	105794855	10:105462694-105794855	rs10786765	2.67187e-08	179	68	10	104900000	105800000	gneg	2.981	6	intronic	SH3PXD2A	0.42421
PSC	AF	PSC-AF	11	10	q25.3	10q25.3	115329093	115516181	10:115329093-115516181	rs932653	3.67598e-08	191	124	10	114900000	119100000	gpos75	1.586	NA	intronic	HABP2	0.839282
PSC	AF	PSC-AF	12	12	p12.1	12p12.1	24553425	24874778	12:24553425-24874778	rs6487401	4.30385e-09	277	144	12	21300000	26500000	gpos100	1.846	6	ncRNA_intronic	LINC00477	0.620037
PSC	AF	PSC-AF	13	17	p13.1	17p13.1	7259087	7632621	17:7259087-7632621	rs9899183	4.40597e-09	446	216	17	6500000	10700000	gneg	9.483	4	intronic	TNFSF12, TNFSF12-TNFSF13	0.819795
PSC	AF	PSC-AF	14	18	q21.1	18q21.1	46451146	46551262	18:46451146-46551262	rs698614	1.70305e-08	123	40	18	43500000	48200000	gneg	0.141	5	intergenic	RP11-1058N17.1, RP11-15F12.1	0.647112
AFLD	CAD	AFLD-CAD	1	3	q22.3	3q22.3	135479360	136753162	3:135479360-136753162	rs1964675	1.61102e-08	1042	654	3	135700000	138700000	gpos25	0.137	7	intronic	STAG1	0.347633
AFLD	CAD	AFLD-CAD	2	4	q21.1	4q21.1	77019353	77494564	4:77019353-77494564	rs4493564	2.6495e-09	348	243	4	76300000	78900000	gneg	0.197	5	intronic	SHROOM3	0.96827
AFLD	CAD	AFLD-CAD	3	6	p24.1	6p24.1	12712729	13148361	6:12712729-13148361	rs9381401	3.64453e-12	355	216	6	11600000	13400000	gpos25	12.36	5	intronic	PHACTR1	0.564572
AFLD	CAD	AFLD-CAD	4	6	q26	6q26	160690482	161364145	6:160690482-161364145	rs4252090	1.18033e-09	855	398	6	161000000	164500000	gpos50	0.206	7	intronic	PLG	0.367539
AFLD	CAD	AFLD-CAD	5	7	q36.1	7q36.1	150497927	150709571	7:150497927-150709571	rs3918226	6.58908e-10	43	26	7	147900000	152600000	gneg	12.89	2b	intronic	NOS3	0.677165
AFLD	CAD	AFLD-CAD	6	15	q25.1	15q25.1	78241350	79257278	15:78241350-79257278	rs11072810	1.11945e-09	583	311	15	78300000	81700000	gpos50	7.349	5	intronic	MORF4L1	0.206457
AFLD	CAD	AFLD-CAD	7	19	q13.32	19q13.32	45324138	45428234	19:45324138-45428234	rs10414043	8.14117e-10	44	26	19	45200000	48000000	gpos25	1.218	6	intergenic	APOE, APOC1	0.285807
AFLD	CAD	AFLD-CAD	8	22	q13.31	22q13.31	44323370	44411044	22:44323370-44411044	rs2294917	2.94796e-08	168	51	22	44200000	48400000	gneg	0.604	4	intronic	PNPLA3	0.0898927
AFLD	Hypertension	AFLD-Hypertension	1	1	p13.2	1p13.2	112538466	113686534	1:112538466-113686534	rs12025785	2.26809e-08	141	76	1	111800000	116100000	gpos50	2.951	6	intronic	CAPZA1	0.256497
AFLD	Hypertension	AFLD-Hypertension	2	3	p24.1	3p24.1	27038340	27601516	3:27038340-27601516	rs2120892	2.77966e-11	810	543	3	26400000	30900000	gpos75	4.88	7	intronic	NEK10	0.470474
AFLD	Hypertension	AFLD-Hypertension	3	3	q26.2	3q26.2	168666078	168930472	3:168666078-168930472	rs2242338	2.70434e-08	238	181	3	167600000	170900000	gneg	1.423	NA	intronic	MECOM	0.59561
AFLD	Hypertension	AFLD-Hypertension	4	4	q21.1	4q21.1	77019353	77494564	4:77019353-77494564	rs60117481	3.25788e-08	296	219	4	76300000	78900000	gneg	2.303	NA	intronic	SHROOM3	0.95626
AFLD	Hypertension	AFLD-Hypertension	5	5	p13.3	5p13.3	32725352	32949080	5:32725352-32949080	rs62368094	3.10749e-08	304	224	5	28900000	33800000	gneg	2.902	6	intergenic	NPR3, CTD-2218G20.1	0.424717
AFLD	Hypertension	AFLD-Hypertension	6	6	p22.3	6p22.3	22053672	22218188	6:22053672-22218188	rs6456469	4.61688e-08	135	102	6	15200000	25200000	gpos75	7.383	7	ncRNA_intronic	CASC15	0.679833
AFLD	Hypertension	AFLD-Hypertension	7	8	p23.1	8p23.1	7995383	12456239	8:7995383-12456239	rs4841090	6.45008e-09	7464	5587	8	6200000	12700000	gneg	3.106	5	intergenic	MIR4660, U3	0.399224
AFLD	Hypertension	AFLD-Hypertension	8	11	p11.2	11p11.2	47339180	49332706	11:47339180-49332706	rs10838873	1.01474e-08	1840	1102	11	43500000	48800000	gneg	7.773	5	intergenic	OR4S1, OR4C3	0.27938
AFLD	Hypertension	AFLD-Hypertension	9	12	q13.13	12q13.13	54352862	54541750	12:54352862-54541750	rs894737	7.17122e-09	94	47	12	51500000	54900000	gneg	5.426	NA	ncRNA_intronic	RP11-834C11.14	0.265187
NAFLD	CAD	NAFLD-CAD	1	6	q25.3	6q25.3	160067581	160929904	6:160067581-160929904	rs2297362	3.32345e-08	102	47	6	155500000	161000000	gneg	6.579	5	intronic	IGF2R	0.281549
NAFLD	CAD	NAFLD-CAD	2	8	p21.3	8p21.3	19774890	19956346	8:19774890-19956346	rs11986461	2.37103e-08	251	191	8	19000000	23300000	gneg	1.418	6	ncRNA_intronic	AC100802.3	0.589747
NAFLD	CAD	NAFLD-CAD	3	8	q24.13	8q24.13	126435663	126533955	8:126435663-126533955	rs28601761	1.8288e-18	178	126	8	122500000	127300000	gneg	13.83	7	ncRNA_intronic	RP11-136O12.2	0.983431
NAFLD	CAD	NAFLD-CAD	4	19	p13.11	19p13.11	19260760	19865077	19:19260760-19865077	rs58542926	2.86535e-13	422	314	19	16300000	20000000	gneg	23.8	5	exonic	TM6SF2	0.765912
NAFLD	CAD	NAFLD-CAD	5	19	q13.32	19q13.32	45332635	45428234	19:45332635-45428234	rs10414043	3.61111e-13	49	31	19	45200000	48000000	gpos25	1.218	6	intergenic	APOE, APOC1	0.853734
NAFLD	CAD	NAFLD-CAD	6	22	q13.31	22q13.31	44323370	44411044	22:44323370-44411044	rs2294917	2.90267e-08	168	51	22	44200000	48400000	gneg	0.604	4	intronic	PNPLA3	0.0898927
NAFLD	Hypertension	NAFLD-Hypertension	1	2	p23.3	2p23.3	24696136	25502552	2:24696136-25502552	rs56784950	7.50551e-10	739	554	2	24000000	27900000	gneg	0.23	4	intronic	DNAJC27	0.851841
NAFLD	Hypertension	NAFLD-Hypertension	2	4	p15.31	4p15.31	17552969	18177055	4:17552969-18177055	rs73098804	2.99765e-08	357	284	4	17800000	21300000	gpos75	4.742	6	intronic	LCORL	0.945768
NAFLD	Hypertension	NAFLD-Hypertension	3	6	p22.2	6p22.2	25237533	26513539	6:25237533-26513539	rs198808	3.90037e-08	451	274	6	25200000	27000000	gneg	0.66	5	intronic	HIST1H2AC	0.437471
NAFLD	Hypertension	NAFLD-Hypertension	4	8	q22.1	8q22.1	95679445	96112477	8:95679445-96112477	rs2515236	4.61466e-08	574	404	8	93300000	99000000	gneg	0.226	6	intronic	NDUFAF6	0.86665
NAFLD	Hypertension	NAFLD-Hypertension	5	8	q24.13	8q24.13	126447308	126551832	8:126447308-126551832	rs2954038	6.46502e-11	133	79	8	122500000	127300000	gneg	0.125	5	ncRNA_intronic	RP11-136O12.2	0.579651
NAFLD	Hypertension	NAFLD-Hypertension	6	10	p12.33	10p12.33	18375540	18499045	10:18375540-18499045	rs12414844	1.28677e-08	184	108	10	17300000	18600000	gpos75	0.772	6	intronic	CACNB2	0.642986
NAFLD	Hypertension	NAFLD-Hypertension	7	10	q21.2	10q21.2	62841374	63678586	10:62841374-63678586	rs2675626	1.35481e-08	480	305	10	61200000	64500000	gneg	0.496	6	ncRNA_intronic	RP11-491H19.1	0.351874
NAFLD	Hypertension	NAFLD-Hypertension	8	12	p12.2	12p12.2	20287562	20464709	12:20287562-20464709	rs112286712	1.71122e-08	96	69	12	20000000	21300000	gneg	1.758	6	intergenic	CTC-465D4.1, RP11-284H19.1	0.359895
NAFLD	Hypertension	NAFLD-Hypertension	9	12	q24.13	12q24.13	111850230	113218868	12:111850230-113218868	rs7300285	1.16723e-08	1074	639	12	112300000	114300000	gneg	1.237	7	intronic	RPL6	0.429244
NAFLD	Hypertension	NAFLD-Hypertension	10	19	p13.11	19p13.11	19260760	19989679	19:19260760-19989679	rs73004967	2.78785e-13	304	214	19	16300000	20000000	gneg	0.871	4	intronic	PBX4	0.745377
NAFLD	HF	NAFLD-HF	1	8	q24.13	8q24.13	126447308	126568355	8:126447308-126568355	rs2954038	1.73537e-10	143	87	8	122500000	127300000	gneg	0.125	5	ncRNA_intronic	RP11-136O12.2	0.586221
NAFLD	HF	NAFLD-HF	2	19	p13.11	19p13.11	19260760	20346299	19:19260760-20346299	rs73001065	1.35888e-12	974	702	19	16300000	20000000	gneg	1.044	5	intronic	MAU2	0.373345
NAFLD	HF	NAFLD-HF	3	22	q13.31	22q13.31	44323597	44424649	22:44323597-44424649	rs738407	2.05146e-11	190	77	22	44200000	48400000	gneg	5.46	NA	intronic	PNPLA3	0.197958

## Sheet: Table S3
Table S3. MAGMA gene set analysis
Group	Gene set	N genes	Beta	Beta STD	SE	P	Pbon
NAFLD-Hypertension	gomf voltage gated calcium channel activity involved in cardiac muscle cell action potential	5	2.6053	0.042623	0.48536	4.0373e-08	0.000686502
VH-CAD	gobp norepinephrine uptake	8	1.8734	0.03886	0.36267	1.2116e-07	0.0020602
NAFLD-Hypertension	gobp positive regulation of rna metabolic process	1695	0.11685	0.033566	0.02308	2.0897e-07	0.00355312
NAFLD-Hypertension	gobp positive regulation of macromolecule biosynthetic process	1766	0.11399	0.033353	0.022567	2.2215e-07	0.00377699
NAFLD-Hypertension	nikolsky breast cancer 11q12 q14 amplicon	155	0.60169	0.054587	0.12473	7.1003e-07	0.0120712
NAFLD-Hypertension	gocc chromatin	1198	0.13275	0.032526	0.027532	7.1782e-07	0.0122029
PSC-AF	gobp cardiac conduction	91	0.4338	0.030683	0.092584	1.4082e-06	0.0239422
VH-CAD	reactome plasma lipoprotein assembly remodeling and clearance	73	0.45611	0.02853	0.097421	1.4321e-06	0.02435
PSC-AF	gobp cell cell signaling involved in cardiac conduction	32	0.72338	0.030391	0.15509	1.5618e-06	0.0265522
NAFLD-Hypertension	gobp negative regulation of rna biosynthetic process	1164	0.12797	0.030936	0.027647	1.8536e-06	0.0315093
PSC-AF	fung il2 targets with stat5 binding sites	5	2.032	0.033771	0.43991	1.9401e-06	0.0329817
NAFLD-Hypertension	gocc chromosome	1731	0.10436	0.030263	0.022829	2.4396e-06	0.0414683
VH-CAD	gobp regulation of neuron migration	41	0.62308	0.029233	0.13756	2.9778e-06	0.0506286
NAFLD-Hypertension	gobp negative regulation of transcription by rna polymerase ii	853	0.14377	0.030016	0.031839	3.1779e-06	0.0540148
AFLD-CAD	gobp negative regulation of muscle adaptation	9	1.5133	0.033294	0.33521	3.1945e-06	0.0543193
PSC-AF	gobp cell communication involved in cardiac conduction	57	0.52255	0.02928	0.11609	3.3991e-06	0.0577813
AFLD-CAD	gomf apolipoprotein binding	18	0.97958	0.030471	0.21776	3.4443e-06	0.0585634
VH-CAD	biocarta ldl pathway	6	1.572	0.028241	0.35032	3.6295e-06	0.0617051
AFLD-Hypertension	gobp atrial cardiac muscle cell membrane repolarization	8	1.5192	0.031436	0.34422	5.1195e-06	0.087052
PSC-AF	gobp heart process	229	0.24164	0.027009	0.054813	5.2375e-06	0.089027
AFLD-CAD	pid angiopoietin receptor pathway	46	0.53486	0.026577	0.1237	7.7134e-06	0.131143
NAFLD-Hypertension	gobp positive regulation of transcription by rna polymerase ii	1141	0.12068	0.028904	0.027937	7.8551e-06	0.133505
NAFLD-Hypertension	gomf rna polymerase ii transcription regulatory region sequence specific dna binding	1173	0.12527	0.030392	0.029043	8.0878e-06	0.137452
VH-CAD	gobp epinephrine transport	9	1.4048	0.030906	0.32634	8.4104e-06	0.142977
AFLD-Hypertension	gocc cytosolic region	18	0.9294	0.02884	0.21679	9.1023e-06	0.154766
PSC-AF	gobp regulation of organ growth	80	0.39452	0.026172	0.09213	9.3067e-06	0.158186
NAFLD-HF	gobp synaptic vesicle cytoskeletal transport	19	0.75758	0.024212	0.17755	9.9631e-06	0.169413
NAFLD-HF	gobp vesicle cytoskeletal trafficking	68	0.40018	0.024164	0.0939	1.0196e-05	0.173363
AFLD-Hypertension	gomf histone deacetylase binding	105	0.35712	0.026702	0.084055	1.081e-05	0.183792
VH-CAD	wp cholestasis	19	0.87382	0.027925	0.20582	1.0958e-05	0.186275
PSC-AF	gobp membrane repolarization	43	0.55668	0.027103	0.13131	1.1262e-05	0.191409
AFLD-Hypertension	gobp cellular response to oxygen containing compound	1184	0.11635	0.028353	0.027647	1.2915e-05	0.219568
AFLD-CAD	reactome runx3 regulates bcl2l11 bim transcription	5	1.8316	0.030039	0.44116	1.6566e-05	0.281639
NAFLD-CAD	pal prmt5 targets up	186	0.2535	0.025233	0.061154	1.7052e-05	0.289952
NAFLD-CAD	gobp positive regulation of epithelial cell migration	144	0.31179	0.027338	0.075247	1.7185e-05	0.292197
NAFLD-CAD	zhan multiple myeloma cd1 dn	42	0.55674	0.026437	0.13489	1.8445e-05	0.313602
AFLD-Hypertension	reactome runx3 regulates bcl2l11 bim transcription	5	1.9053	0.031171	0.46533	2.124e-05	0.36108
AFLD-Hypertension	gomf transcription factor binding	557	0.15883	0.027017	0.038807	2.1409e-05	0.363932
PSC-AF	gobp cardiac muscle cell action potential	69	0.42996	0.026498	0.10626	2.6144e-05	0.444317
AFLD-CAD	biocarta ldl pathway	6	1.4254	0.025607	0.35393	2.8329e-05	0.481593
PSC-AF	gobp cardiac muscle cell membrane repolarization	33	0.58851	0.025107	0.14755	3.3385e-05	0.567345
VH-CAD	wp statin inhibition of cholesterol production	29	0.63934	0.025235	0.16081	3.5233e-05	0.598891
PSC-AF	gobp muscle cell development	176	0.23838	0.023393	0.059985	3.5498e-05	0.603218
NAFLD-CAD	gobp ameboidal type cell migration	407	0.17411	0.025482	0.043831	3.5727e-05	0.607395
AFLD-Hypertension	gobp positive regulation of mesenchymal stem cell proliferation	4	1.6768	0.024537	0.42331	3.7442e-05	0.636439
NAFLD-CAD	gobp norepinephrine uptake	8	1.4475	0.030026	0.36617	3.8719e-05	0.658223
NAFLD-HF	gobp muscle hypertrophy in response to stress	23	0.67692	0.023801	0.17154	3.9878e-05	0.678006
NAFLD-CAD	pid angiopoietin receptor pathway	46	0.48771	0.024234	0.12361	3.9958e-05	0.679246
AFLD-CAD	gobp osteoblast differentiation	212	0.23616	0.025079	0.060381	4.6089e-05	0.783467
AFLD-CAD	wp ebola virus infection in host	107	0.31112	0.023539	0.079958	5.0101e-05	0.851617
NAFLD-CAD	gobp positive regulation of endothelial cell migration	101	0.33948	0.024958	0.08732	5.0789e-05	0.863311
VH-CAD	gobp keratan sulfate metabolic process	18	0.72372	0.022512	0.18644	5.2054e-05	0.884762
AFLD-Hypertension	gobp muscle system process	400	0.18015	0.026081	0.046512	5.3896e-05	0.91607
AFLD-Hypertension	reactome integration of energy metabolism	103	0.33561	0.024855	0.086922	5.6655e-05	0.962908
NAFLD-CAD	gobp negative regulation of muscle adaptation	9	1.293	0.028447	0.33498	5.6918e-05	0.967435
AFLD-Hypertension	gobp circulatory system process	548	0.1599	0.026985	0.041655	6.209e-05	1
AFLD-CAD	biocarta hcmv pathway	17	0.69023	0.020866	0.18081	6.7664e-05	1
NAFLD-CAD	gobp regulation of epithelial cell migration	216	0.2316	0.024822	0.060808	7.0089e-05	1
AFLD-CAD	kegg long term potentiation	66	0.40181	0.023902	0.10564	7.1513e-05	1
AFLD-CAD	pid retinoic acid pathway	29	0.62962	0.024852	0.16645	7.7883e-05	1
VH-CAD	gobp replicative senescence	16	0.73746	0.021629	0.19533	8.01e-05	1
NAFLD-CAD	gobp positive regulation of monocyte differentiation	9	1.1229	0.024704	0.29985	9.059e-05	1
VH-CAD	pid fra pathway	36	0.50045	0.022005	0.13482	0.00010317	1
NAFLD-HF	gobp vesicle transport along microtubule	46	0.41135	0.020441	0.11247	0.0001278	1
NAFLD-HF	gomf solute bicarbonate symporter activity	8	1.2418	0.02576	0.3433	0.0001494	1
AFLD-HF	gobp cellular component assembly involved in morphogenesis	125	0.24368	0.019919	0.06853	0.00018897	1
NAFLD-HF	gobp positive regulation of natural killer cell activation	24	0.54299	0.019502	0.15414	0.00021411	1
NAFLD-HF	gobp establishment of protein localization to mitochondrial membrane	36	0.43299	0.01904	0.12425	0.000247	1
NAFLD-HF	bilanges serum response translation	31	0.472	0.019263	0.13701	0.00028634	1
NAFLD-HF	hernandez aberrant mitosis by docetacel 4nm up	20	0.63646	0.020869	0.18507	0.00029258	1
AFLD-HF	gocc endosome lumen	40	0.45593	0.021131	0.13264	0.00029452	1
NAFLD-HF	gobp bicarbonate transport	29	0.49325	0.019471	0.14355	0.0002958	1
AFLD-HF	wp angiogenesis	24	0.5959	0.021402	0.17355	0.00029858	1
AFLD-HF	kegg glioma	63	0.34114	0.01983	0.10039	0.00034011	1
AFLD-HF	gobp regulation of histone deacetylase activity	9	0.78095	0.017183	0.23106	0.00036343	1
AFLD-HF	reactome collagen degradation	58	0.37791	0.021081	0.11209	0.00037478	1
AFLD-HF	gobp regulation of deacetylase activity	11	0.74825	0.0182	0.22409	0.00042115	1
AFLD-HF	gobp cardiolipin biosynthetic process	7	1.0104	0.019607	0.30431	0.0004505	1
AFLD-HF	scibetta kdm5b targets up	18	0.61749	0.019209	0.18607	0.00045324	1
AFLD-HF	gocc eukaryotic translation initiation factor 3 complex	13	0.61629	0.016295	0.19071	0.0006168	1

## Sheet: Table S4
Table S4. Multitraits cololization analysis identify key immune cells among disease.
Trait 1	Trait 2	Immune traits ID	loci	posterior_prob	regional_prob	candidate_snp	posterior_explained_by_snp
PSC	AF	GCST90001659	10_105520494_A_G	0.809	0.9127	rs35176054	0.456
NAFLD	Hypertension	GCST90001534	12_112849899_A_G	0.912	0.931	rs7310615	0.7402
NAFLD	Hypertension	GCST90001590	12_112849899_A_G	0.894	0.911	rs7310615	0.7042
AFLD	Hypertension	GCST90001444	12_54418143_A_C	0.8993	0.922	rs10876531	0.3376
AFLD	Hypertension	GCST90001423	12_54418143_A_C	0.9135	0.9357	rs10876531	0.3415
AFLD	CAD	GCST90001412	4_77420407_A_G	0.8063	0.8354	rs4493564	0.3401
NAFLD	Hypertension	GCST90001984	6_26130628_C_G	0.9244	0.9825	rs111663960	0.7884
NAFLD	CAD	GCST90001439	8_126500031_C_G	0.889	0.917	rs28601761	0.9792

## Sheet: Table S5
Table S5. Cell-type heritability enrichment analysis
Group	Gene.set	Beta	SE	P
AFLD-CAD	Fi.MTS15+.Th	1.00196e-08	2.69279e-09	9.92596e-05
AFLD-CAD	FRC.MLN	7.77813e-09	2.64022e-09	0.00160948
AFLD-CAD	LEC.SLN.CFA.d6.v2	8.58597e-09	2.98963e-09	0.00203994
AFLD-CAD	MF.480int.LV.Naive	8.46239e-09	2.98834e-09	0.00231432
AFLD-CAD	LEC.SLN.v2	7.01589e-09	2.89999e-09	0.00777564
AFLD-CAD	DN.SLN.CFA.d6.v2	5.56155e-09	2.33129e-09	0.00852527
AFLD-CAD	FRC.Cad11.WT.v2	5.91992e-09	2.52549e-09	0.00953732
AFLD-CAD	St.31-38-44-.SLN	4.98247e-09	2.15396e-09	0.0103567
AFLD-CAD	FRC.SLN.CFA.d6.v2	5.86357e-09	2.53814e-09	0.0104389
AFLD-CAD	FRC.SLN.v2	5.47795e-09	2.3858e-09	0.010836
AFLD-CAD	BEC.SLN.OT	6.91861e-09	3.1063e-09	0.0129641
AFLD-CAD	FRC.SLN	4.75637e-09	2.34219e-09	0.0211412
AFLD-CAD	FRC.SLN.OT	5.205e-09	2.58637e-09	0.0220852
AFLD-CAD	BEC.SLN	5.75709e-09	3.05701e-09	0.0298336
AFLD-CAD	Ep.8wk.CEC.Sca1+.Th	4.02084e-09	2.15306e-09	0.0309158
AFLD-CAD	BEC.MLN	5.63296e-09	3.0925e-09	0.0342662
AFLD-CAD	DN.SLN.v2	3.96161e-09	2.30643e-09	0.0429317
AFLD-Hypertension	SC.LT34F.BM	8.47674e-09	3.96071e-09	0.0161691
AFLD-Hypertension	T.8Eff.Tbet+.Sp.OT1.d6LisOVA	6.39804e-09	3.4487e-09	0.0317837
AFLD-Hypertension	BEC.SLN.OT	7.3242e-09	4.03227e-09	0.0346549
AFLD-Hypertension	T.DP.Th.v2	5.2191e-09	2.88876e-09	0.0354052
AFLD-Hypertension	SC.STSL.BM	6.86109e-09	3.80232e-09	0.0355803
AFLD-Hypertension	BEC.SLN	7.39247e-09	4.11757e-09	0.0362993
AFLD-Hypertension	SC.LTSL.FL	6.928e-09	3.91607e-09	0.038437
AFLD-Hypertension	Fi.MTS15+.Th	4.79722e-09	2.81775e-09	0.0443305
AFLD-HF	T.8Eff.Tbet-.Sp.OT1.d6LisOVA	2.89832e-09	1.15981e-09	0.00622783
AFLD-HF	CD8.96h.LN	2.09006e-09	1.11041e-09	0.0299013
AFLD-HF	T.8Eff.Tbet+.Sp.OT1.d6LisOVA	1.93265e-09	1.04448e-09	0.0321313
AFLD-HF	Tgd.vg4+24ahi.e17.Th	1.72282e-09	9.49246e-10	0.034767
AFLD-HF	T.DP69+.Th.v2	1.75306e-09	9.85425e-10	0.0376209
AFLD-HF	B.Fo.LN	1.43482e-09	8.63073e-10	0.0482107
NAFLD-Hypertension	MF.Microglia.CNS	9.12268e-09	4.15135e-09	0.0139916
NAFLD-Hypertension	B.Mem.Sp.v2	7.74564e-09	4.05219e-09	0.0279719
NAFLD-Hypertension	SC.LT34F.BM	6.79823e-09	3.85759e-09	0.0390092
NAFLD-Hypertension	ILC1.CD127+.SI	5.80126e-09	3.31134e-09	0.0398923
NAFLD-Hypertension	Tgd.vg1+vd6+24ahi.Th	6.83419e-09	4.05715e-09	0.0460444
NAFLD-Hypertension	ABD.TR.14w.B6	5.85247e-09	3.55273e-09	0.0497464
NAFLD-CAD	LEC.SLN.CFA.d6.v2	6.37417e-09	2.01217e-09	0.000767972
NAFLD-CAD	Fi.MTS15+.Th	6.88641e-09	2.37959e-09	0.00190212
NAFLD-CAD	DN.SLN.CFA.d6.v2	6.14351e-09	2.49832e-09	0.00696507
NAFLD-CAD	St.31-38-44-.SLN	6.19418e-09	2.59113e-09	0.00841193
NAFLD-CAD	LEC.SLN.v2	4.86001e-09	2.052e-09	0.00893215
NAFLD-CAD	DN.SLN.v2	5.88006e-09	2.52967e-09	0.0100509
NAFLD-CAD	FRC.SLN.CFA.d6.v2	5.23075e-09	2.3695e-09	0.0136386
NAFLD-CAD	SC.LT34F.BM	5.15803e-09	2.36196e-09	0.0144886
NAFLD-CAD	MF.480int.LV.Naive	6.04622e-09	2.78339e-09	0.0149185
NAFLD-CAD	BEC.SLN.OT	5.30842e-09	2.46357e-09	0.01559
NAFLD-CAD	FRC.MLN	4.91456e-09	2.3083e-09	0.0166235
NAFLD-CAD	FRC.Cad11.WT.v2	5.05325e-09	2.40613e-09	0.0178574
NAFLD-CAD	MLP.FL	6.81896e-09	3.28201e-09	0.0188694
NAFLD-CAD	BEC.SLN	4.83302e-09	2.44091e-09	0.0238515
NAFLD-CAD	Tgd.vg4+24ahi.e17.Th	5.70519e-09	2.95377e-09	0.0267111
NAFLD-CAD	FRC.SLN.v2	4.34089e-09	2.31682e-09	0.0304898
NAFLD-CAD	LEC.SLN.OT	3.98423e-09	2.13062e-09	0.0307427
NAFLD-CAD	FRC.SLN.OT	4.14817e-09	2.40982e-09	0.0425924
NAFLD-CAD	FRC.SLN	3.89825e-09	2.33083e-09	0.0472156
NAFLD-CAD	CD8.5h.LN	5.57591e-09	3.38574e-09	0.0497913
NAFLD-HF	Tgd.vg4+24ahi.e17.Th	2.3288e-09	9.60258e-10	0.00765043
NAFLD-HF	ILC1.CD127+.SI	2.38472e-09	1.01707e-09	0.00952137
NAFLD-HF	Tgd.vg2+24ahi.e17.Th.v2	2.13199e-09	9.53257e-10	0.0126583
NAFLD-HF	T.8Eff.Tbet-.Sp.OT1.d6LisOVA	2.55064e-09	1.20237e-09	0.0169466
NAFLD-HF	Tgd.vg3+24ahi.e17.Th	1.90688e-09	9.04497e-10	0.0175061
PSC-AF	T.4FP3+25+.Sp	7.83604e-09	2.95786e-09	0.00403379
PSC-AF	Tgd.vg2+.act.Sp	5.43297e-09	2.19581e-09	0.00667594
PSC-AF	ABD.TR.14w.B6	5.6545e-09	2.30369e-09	0.00705322
PSC-AF	NKT.4-.Lv	6.42269e-09	2.66269e-09	0.00793029
PSC-AF	CD4.CTR.LN	5.28428e-09	2.25012e-09	0.00942599
PSC-AF	DC.8-4-11b+.Sp	5.21896e-09	2.25789e-09	0.0104044
PSC-AF	ILC2.SI	4.90773e-09	2.16881e-09	0.0118218
PSC-AF	Mo.6C-II+.Bl	4.62915e-09	2.12767e-09	0.0147893
PSC-AF	T.8Nve.PP	5.52987e-09	2.555e-09	0.0152192
PSC-AF	CD4.96h.LN	4.63863e-09	2.18766e-09	0.0169876
PSC-AF	DC.IIhilang+103-11b+.SLN	5.98669e-09	2.82624e-09	0.0170768
PSC-AF	T.8Mem.Sp.OT1.d106.VSVOva	4.92023e-09	2.34393e-09	0.0179023
PSC-AF	Tgd.vg2+.Sp	4.56221e-09	2.22512e-09	0.0201667
PSC-AF	Tgd.vg2+24ahi.Th	6.213e-09	3.0557e-09	0.0210139
PSC-AF	DC.103+11b-.Lu	3.97831e-09	1.99088e-09	0.0228437
PSC-AF	B.T3.Sp	4.0817e-09	2.09199e-09	0.0255222
PSC-AF	CD4.5h.LN	5.06329e-09	2.68596e-09	0.0297086
PSC-AF	CD8.48h.LN	4.79856e-09	2.60454e-09	0.0327093
PSC-AF	NK.DAP10-.Sp	4.55879e-09	2.49206e-09	0.0336757
PSC-AF	T.8Nve.Sp	3.97218e-09	2.18262e-09	0.034386
PSC-AF	T.8Mem.Sp.OT1.d45.LisOva	3.56116e-09	2.02229e-09	0.0391233
PSC-AF	Tgd.vg2-.act.Sp	4.36482e-09	2.50188e-09	0.0405256
PSC-AF	DC.103-11b+24+.Lu	3.26153e-09	1.91273e-09	0.0440814
PSC-AF	MF.169+11chi.SLN	2.99274e-09	1.77323e-09	0.0457309
PSC-AF	T.4SP24-.Th	4.2642e-09	2.54254e-09	0.0467575
PSC-AF	T.4Mem.LN	3.94616e-09	2.37205e-09	0.0480955
PSC-AF	T.4Nve.Sp	3.87647e-09	2.34508e-09	0.0491633
PSC-AF	T.4Nve.PP	3.15035e-09	1.90917e-09	0.0494597
VH-CAD	Fi.MTS15+.Th	7.03344e-09	2.49039e-09	0.0023697
VH-CAD	FRC.SLN.CFA.d6.v2	6.04815e-09	2.43819e-09	0.0065583
VH-CAD	LEC.SLN.CFA.d6.v2	5.28455e-09	2.40139e-09	0.0138812
VH-CAD	SC.LT34F.BM	4.95415e-09	2.55966e-09	0.0264664
VH-CAD	FRC.SLN.v2	4.72168e-09	2.47434e-09	0.0281787
VH-CAD	preT.DN2A.Th	6.82983e-09	3.73914e-09	0.0338817
VH-CAD	DN.SLN.v2	4.38532e-09	2.42618e-09	0.0353423
VH-CAD	SC.MEP.BM	7.0747e-09	3.92993e-09	0.0359136
VH-CAD	BEC.SLN	4.34461e-09	2.42802e-09	0.0367783
VH-CAD	St.31-38-44-.SLN	4.11961e-09	2.36286e-09	0.0406247
VH-CAD	MF.480int.LV.Naive	5.26771e-09	3.0962e-09	0.0444387
VH-CAD	DN.SLN.CFA.d6.v2	3.95997e-09	2.38861e-09	0.0486734

## Sheet: TableS6
Table S6. Gene table for pleiotropic genes determined by physical position
ENSG	entrezID	symbol	OMIM	uniprotID	DrugBank
ENSG00000116489	829	CAPZA1	601580	P52907	NA
ENSG00000115137	51277	DNAJC27	613527	Q9NZQ0	NA
ENSG00000163491	152110	NEK10	NA	Q6ZWH5	NA
ENSG00000185313	6336	SCN10A	604427	Q9Y5Y9	DB00281:DB00296:DB00297:DB00473:DB00527:DB00645:DB00721:DB00807:DB00892:DB00907:DB00961:DB01002:DB01086:DB01161:DB01173:DB06218
ENSG00000118007	10274	STAG1	604358	Q8WVM7	NA
ENSG00000085276	2122	MECOM	165215	Q03112	NA
ENSG00000178177	254251	LCORL	611799	Q8N3X6	NA
ENSG00000138771	100996628	SHROOM3	604570	Q8TF72	NA
ENSG00000109332	7323	UBE2D3	602963	P61077	NA
ENSG00000164093	5308	PITX2	601542	Q99697	NA
ENSG00000113580	2908	NR3C1	138040	P04150	DB00180:DB00223:DB00240:DB00253:DB00288:DB00324:DB00351:DB00394:DB00396:DB00421:DB00443:DB00547:DB00588:DB00591:DB00596:DB00620:DB00635:DB00663:DB00687:DB00741:DB00764:DB00769:DB00834:DB00838:DB00846:DB00860:DB00896:DB00959:DB01013:DB01047:DB01130:DB01185:DB01222:DB01234:DB01260:DB01380:DB01384:DB01410:DB02210:DB04630:DB05423:DB06781:DB08867:DB08906:DB09091:DB09095:DB11619:DB11921:DB12637:DB13003…
ENSG00000112137	221692	PHACTR1	608723	Q9C0D0	NA
ENSG00000137393	255488	RNF144B	NA	Q7Z419	NA
ENSG00000272168	401237	CASC15	NA	NA	NA
ENSG00000180573	8334	HIST1H2AC	602794	Q93077	NA
ENSG00000112812	10279	PRSS16	607169	Q9NQE7	NA
ENSG00000111860	387119	CEP85L	NA	Q5SZL2	NA
ENSG00000197081	3482	IGF2R	147280	P11717	DB01277:DB02900:DB13173:DB14751
ENSG00000122194	5340	PLG	173350	P00747	DB00009:DB00013:DB00015:DB00029:DB00031:DB00086:DB00302:DB00513:DB03709:DB04925:DB06692:DB09130:DB12831
ENSG00000164867	4846	NOS3	163729	P29474	DB00125:DB00155:DB00360:DB01110:DB01686:DB01821:DB01833:DB01997:DB02027:DB02044:DB02048:DB02077:DB02141:DB02207:DB02234:DB02335:DB02589:DB02911:DB02979:DB02994:DB03065:DB03100:DB03144:DB03305:DB03332:DB03707:DB03910:DB03918:DB03963:DB03974:DB04018:DB04223:DB04534:DB04559:DB05676:DB07001:DB07244:DB07388:DB08018:DB08019:DB09237
ENSG00000253775	NA	AC100802.3	NA	NA	NA
ENSG00000156170	100506538	NDUFAF6	612392	Q330K2	NA
ENSG00000253111	NA	RP11-136O12.2	NA	NA	NA
ENSG00000165995	783	CACNB2	600003	Q08289	DB00270:DB00393:DB00401:DB00622:DB00653:DB00661:DB01023:DB01054:DB01115:DB01388:DB04855:DB06712
ENSG00000233643	NA	RP11-491H19.1	NA	NA	NA
ENSG00000107957	9644	SH3PXD2A	NA	Q5TCZ1	NA
ENSG00000148702	3026	HABP2	603924	Q14520	DB08818
ENSG00000197503	144360	LINC00477	NA	NA	NA
ENSG00000273046	3222	RP11-834C11.14	142973	NA	NA
ENSG00000089009	6128	RPL6	603703	Q02878	NA
ENSG00000185787	10933	MORF4L1	607303	Q9UBU8	NA
ENSG00000213996	53345	TM6SF2	606563	Q9BZW4	NA
ENSG00000129933	23383	MAU2	614560	Q9Y6X3	NA
ENSG00000105717	80714	PBX4	608127	Q9BYU1	NA
ENSG00000130208	341	APOC1	107710	P02654	NA
ENSG00000100344	80339	PNPLA3	609567	Q9NST1	NA

## Sheet: Table S7
Table S7. Expression level of pleiotropic genes in different tissues
ENSG	symbol	Adipose_Tissue	Adrenal_Gland	Bladder	Blood	Blood_Vessel	Brain	Breast	Cervix_Uteri	Colon	Esophagus	Fallopian_Tube	Heart	Kidney	Liver	Lung	Muscle	Nerve	Ovary	Pancreas	Pituitary	Prostate	Salivary_Gland	Skin	Small_Intestine	Spleen	Stomach	Testis	Thyroid	Uterus	Vagina
ENSG00000116489	CAPZA1	5.64697	5.55094	5.6152	5.5513	5.54412	4.79907	5.63789	5.6597	5.57203	5.50287	5.67243	4.10438	4.85141	4.89619	5.67193	4.23589	5.66576	5.59074	4.54121	5.25231	5.61484	5.5012	5.67113	5.64453	5.67243	5.35984	5.67243	5.66788	5.65122	5.66954
ENSG00000115137	DNAJC27	3.05356	2.35538	2.92749	1.20377	2.86761	2.8981	2.97234	3.32835	2.75891	2.57883	3.58819	2.12543	2.12491	1.31572	2.71295	2.23466	3.68866	4.04754	1.60114	3.76258	2.92514	2.24893	2.45101	2.5562	2.67496	2.36106	4.8112	3.17902	3.39689	2.88805
ENSG00000163491	NEK10	0.240421	0.218972	1.008	0.0677321	0.441771	0.834518	1.49196	0.620461	0.958498	0.365125	1.70009	0.999319	0.416034	0.353961	1.14582	1.39367	0.383913	0.540248	0.106613	1.85568	1.05591	0.263137	0.441421	0.650957	0.383085	0.614675	4.21895	0.486968	0.260019	0.310193
ENSG00000185313	SCN10A	0.00827649	0.00292112	0.0123657	0.00383655	0.0706896	0.00879129	0.00744351	0.0228415	0.00521285	0.00494548	0.00678207	0.151935	0.00233032	0.00292141	0.0105084	0.0046801	0.00972258	0.00775256	0.00337951	0.0823829	0.0147595	0.00534652	0.00477192	0.011377	0.0311596	0.00431565	0.535201	0.00506122	0.00946328	0.00785426
ENSG00000118007	STAG1	4.24503	3.06404	4.05206	2.7979	4.38374	2.35	4.23152	4.65021	3.79757	3.66174	4.48116	2.4026	2.50323	2.01858	3.95008	3.46236	4.57238	4.54813	2.59589	3.00711	3.58248	3.71461	4.28892	3.6503	3.26725	3.21151	3.65264	4.07363	4.74895	4.25107
ENSG00000085276	MECOM	3.78648	0.425153	3.79406	0.0557801	2.89032	1.32374	3.57383	3.00314	2.7347	3.12266	3.45751	2.32432	3.80557	0.55138	4.01813	1.39552	3.11119	1.65758	3.23367	1.91917	2.97843	2.78486	1.37669	2.90147	2.28332	4.93239	1.83491	2.88062	3.21289	3.12451
ENSG00000178177	LCORL	1.42234	1.2685	1.35753	0.897569	1.18569	0.982814	1.38671	1.47292	1.28989	1.19616	1.2202	0.512317	0.924093	0.756385	1.558	0.921359	1.91333	1.62664	0.693134	1.20219	1.21157	1.32682	1.73308	1.77019	1.4243	1.14477	2.23311	1.45387	1.48206	1.40626
ENSG00000138771	SHROOM3	1.04483	1.35859	2.71383	0.308159	4.34043	1.49311	2.61993	1.66275	3.52296	3.60698	3.10705	1.38834	2.69866	2.29935	3.54054	0.191716	4.03979	1.04273	1.83186	2.87166	3.51218	4.02557	2.31459	3.83323	2.0407	3.69085	1.18426	2.62554	1.74666	2.20798
ENSG00000109332	UBE2D3	5.67164	5.66664	5.67243	5.59848	5.67239	5.36263	5.67243	5.67243	5.66989	5.66721	5.67243	5.33064	5.56401	5.5804	5.67243	5.66614	5.67243	5.67243	5.30594	5.67243	5.67157	5.65864	5.67209	5.67051	5.67147	5.6362	5.67221	5.6721	5.67243	5.67243
ENSG00000164093	PITX2	0.136258	0.0340831	4.50897	0.0407646	0.0817536	0.0984078	0.513855	0.504114	0.496624	2.25797	0.145389	0.141389	0.229056	0.0198516	0.0254703	4.06437	0.0374025	0.0594024	0.024261	4.03039	0.649546	2.78842	1.19222	1.50537	0.0191875	0.382314	0.830837	0.0794919	0.0589032	1.73475
ENSG00000113580	NR3C1	4.95606	2.78266	4.32524	3.75539	4.84253	3.36835	4.77212	4.41544	3.77252	4.19486	4.26165	2.97631	2.78073	3.31323	4.73569	4.41991	5.15511	4.00797	2.54445	4.36612	4.10627	3.62532	4.55093	3.85543	3.87473	3.48296	3.41105	4.50149	4.41181	4.50802
ENSG00000112137	PHACTR1	1.48443	0.562234	1.58286	2.60233	3.28523	3.28944	1.28301	1.24311	0.912226	0.890613	1.4565	2.05804	1.21465	0.346647	3.16054	0.353721	1.40677	1.2871	1.34998	2.37336	1.12983	0.808018	1.4309	1.61013	2.3835	1.58918	1.51535	1.05847	1.22512	1.14799
ENSG00000137393	RNF144B	3.86484	1.68879	2.93415	3.51601	3.0054	2.16959	4.25102	3.30178	2.74386	3.34313	3.59973	2.53535	3.23212	2.7755	5.28434	4.13702	3.56894	2.01254	1.74762	2.11948	4.52402	4.83522	4.39625	2.73246	4.47979	2.41547	2.69008	5.53638	3.40233	3.87079
ENSG00000272168	CASC15	0.522153	1.4185	0.836097	0.0316597	1.0718	1.35195	1.23292	1.53912	1.09073	0.823521	1.29232	0.405687	0.715474	0.0853471	1.00399	0.177797	1.42199	2.45262	0.184902	1.27357	1.26642	0.80889	0.510505	0.709463	0.0892208	0.41619	1.01432	0.519518	1.98807	1.17726
ENSG00000180573	HIST1H2AC	4.28676	4.63665	4.60275	5.5019	4.40406	4.09351	4.43785	4.92323	4.68126	4.77716	4.45681	3.70406	4.65184	4.94751	5.29857	4.43536	4.2498	4.5059	2.81248	5.09466	5.46053	4.31479	4.90943	4.66492	5.41629	4.10419	4.16351	5.17883	4.0378	5.21824
ENSG00000112812	PRSS16	0.487939	0.939014	1.38407	0.459479	0.441931	0.702936	1.98319	1.52048	1.43314	1.27576	2.10571	0.160671	1.68112	0.197	2.5493	0.0598489	0.231667	2.33978	3.9787	3.22525	2.65568	3.37735	1.98856	2.55929	0.993032	2.64171	2.10022	4.34862	0.757403	2.05463
ENSG00000111860	CEP85L	2.57738	2.7111	3.32272	1.64169	2.73552	1.93554	2.35438	3.07033	2.16807	1.97797	3.0966	1.58683	1.16671	0.991562	2.76082	2.69915	4.03044	3.47407	1.33284	3.26431	2.15493	2.25607	1.82338	2.68522	3.04362	2.58246	4.89657	2.40222	3.08036	2.40341
ENSG00000197081	IGF2R	4.83378	4.45605	4.53708	4.99188	4.79523	2.41892	4.57798	4.74151	4.37363	4.36643	4.70266	3.45501	3.64956	3.76474	5.1935	5.32828	4.50186	4.85393	3.30863	3.86089	4.1621	4.48119	4.83852	4.32357	5.07647	4.09702	4.00093	4.73341	4.97735	4.68364
ENSG00000122194	PLG	0.052378	0.05882	0.0511994	0.11062	0.0539129	0.0721838	0.0466309	0.201205	0.0545575	0.0466287	0.547904	0.0260496	3.81284	5.67224	0.139332	0.0243962	0.0569142	0.129285	0.0534677	0.0778951	0.1208	0.0399089	0.0434887	0.0737669	0.0788465	0.050125	0.283724	0.0514931	0.118632	0.0635645
ENSG00000164867	NOS3	4.17675	2.70604	3.53598	0.37661	2.95781	1.93346	4.06841	3.63993	2.78168	3.00506	3.77547	3.17446	2.93359	1.57993	3.91924	1.61186	4.08585	2.4332	1.3363	3.28292	3.36687	2.54732	2.05329	3.06125	5.61098	2.57461	3.74903	3.92911	4.15323	3.45206
ENSG00000253775	AC100802.3	0.196575	0.00903127	0	0.00267464	0.00892478	0.00134211	0.230119	0	0.00346033	0.012347	0.0157002	0.0363688	0.00479132	0.000642755	0.103546	0.0404181	0.0214897	0.00338326	0.00151377	0.0174151	0.00869348	0.00278903	0.00343408	0.00192319	0.00420671	0.0015447	1.31483	0.00369644	0.0049082	0.00106127
ENSG00000156170	NDUFAF6	2.09341	2.14562	2.44116	1.12928	2.15973	2.31954	2.39546	2.58999	2.38051	2.20906	2.67875	1.84373	1.75162	2.18415	2.29581	2.60522	2.97569	2.78482	1.69601	2.67381	2.69524	2.1241	2.31158	2.53546	2.68215	2.10867	3.0384	3.14673	2.70608	2.28712
ENSG00000253111	RP11-136O12.2	0.0255269	0.0207366	0.00384994	0.0354924	0.00493	0.00334387	0.0194629	0.02235	0.00495504	0.00320958	0.00704054	0.010397	0.19611	0.273615	0.0268991	0.0144245	0.0134353	0.0137926	0.00256821	0.0128656	0.00708422	0.006187	0.00488627	0.0127578	0.0399781	0.00879448	0.096733	0.165893	0.00148145	0.00217606
ENSG00000165995	CACNB2	1.77991	2.67754	4.06528	0.435701	3.35971	3.2194	2.28858	3.28801	3.89195	3.92702	3.86986	2.9952	1.49088	1.68702	2.53514	0.519214	2.0884	4.22969	2.06055	4.60352	3.36221	1.48102	2.10556	3.4376	1.11798	2.39846	1.6242	1.91204	3.92416	2.42211
ENSG00000233643	RP11-491H19.1	0.0364022	0.234328	0.0364335	0.00824811	0.0416806	0.0104963	0.0717432	0.0283093	0.0201026	0.0196718	0	0.00612272	0.10328	0.0253735	0.0373599	0.00431141	0.0271945	0.0584889	0.0658361	0.0339851	0.0332532	0.140044	0.0379363	0.0372641	0.0257512	0.0306461	2.22946	0.0986735	0.0521678	0.0144698
ENSG00000107957	SH3PXD2A	4.98033	3.68961	5.42696	1.47884	5.34552	4.40442	4.8048	5.66798	5.23578	5.27739	5.50302	3.64932	2.8607	3.72808	5.16241	3.9259	5.67213	5.6561	2.80557	4.85281	5.18888	4.54615	5.30257	4.61305	4.62948	4.13621	3.03433	4.4895	5.66531	5.5978
ENSG00000148702	HABP2	0.0656194	0.0331638	0.0451938	0.087101	0.153172	0.156979	0.131748	0.562933	0.0448362	0.0575831	0.43412	0.308069	2.92171	5.64963	0.283222	0.415658	0.0483955	0.110333	2.89334	0.243139	0.187555	0.0581668	0.0336753	0.147478	0.0636348	1.67867	0.451732	0.0524884	0.188085	0.0590876
ENSG00000197503	LINC00477	0.051497	0.0115554	0.00953811	0.00774825	0.0224982	0.017907	0.0278094	0.00470829	0.0175171	0.0157157	0.00813674	0.00619058	0.00475861	0.00371536	0.0326531	0.00449019	0.0375149	0.00808131	0.00342802	0.00804092	0.00834019	0.0220258	0.0174237	0.0261713	0.0414807	0.0132331	2.99229	0.0120594	0.0106249	0.00663023
ENSG00000089009	RPL6	5.67243	5.67243	5.67243	5.65762	5.67243	5.67191	5.67243	5.67243	5.67243	5.67243	5.67243	5.66205	5.67243	5.67243	5.67243	5.67243	5.67243	5.67243	5.67243	5.67243	5.67243	5.67243	5.67243	5.67243	5.67243	5.67243	5.67243	5.67243	5.67243	5.67243
ENSG00000185787	MORF4L1	5.67108	5.66647	5.67243	5.3633	5.67243	5.63347	5.67243	5.67243	5.67129	5.67154	5.67243	5.50479	5.64734	5.38662	5.67243	5.67243	5.67243	5.67243	5.05085	5.67243	5.67243	5.67089	5.66923	5.66964	5.67163	5.65402	5.67243	5.67243	5.67243	5.67243
ENSG00000213996	TM6SF2	0.753541	0.370041	1.15642	0.0471487	1.24561	0.830239	1.02087	2.43401	1.44547	0.696935	1.39379	0.785945	2.38993	4.90176	1.29319	0.158044	1.01731	0.442957	0.274901	1.81362	1.7134	0.651291	0.744271	4.24706	0.529875	1.03906	0.718332	0.71635	1.38469	1.64644
ENSG00000129933	MAU2	5.01329	4.69116	5.30066	4.7449	5.38492	4.27294	5.17144	5.6154	5.03249	5.11926	5.55519	3.95085	4.23985	3.63798	5.24351	5.00495	5.61904	5.63539	3.77564	5.55589	5.39386	4.90624	5.24368	5.0502	5.49146	4.56388	5.65842	5.545	5.59958	5.39
ENSG00000105717	PBX4	1.93638	0.414906	1.86531	2.25386	0.697115	1.39791	2.03726	2.19324	1.40728	1.064	1.94533	0.280391	1.48981	0.450733	2.86002	0.188411	2.70329	2.50845	0.508981	2.59341	2.2776	1.3417	2.24843	2.97401	3.06114	1.71947	4.224	5.45533	1.25266	1.85982
ENSG00000130208	APOC1	4.11564	5.67243	2.52664	1.69758	2.28612	4.37335	4.69346	3.43806	2.57594	1.35528	3.35872	1.32078	2.2239	5.67243	5.57839	2.10517	3.35528	4.4561	1.79627	3.39238	2.78628	3.27716	3.35967	4.08475	5.64091	2.45651	3.46103	4.02782	2.14653	2.5819
ENSG00000100344	PNPLA3	1.78743	0.384721	0.181806	0.0803607	0.253414	0.454025	1.47904	0.67543	0.153161	0.260345	0.845679	0.117193	0.944469	4.27523	1.17845	1.10921	0.76054	0.799904	0.0840034	0.217938	0.228509	1.13617	3.14169	0.717538	0.626763	0.337519	0.578977	0.288589	0.338278	0.637918

## Sheet: Table S8
Table S8. Enrichment analysis of pleiotropic genes in different tissues
Category	GeneSet	N_genes	N_overlap	p	adjP	genes
DEG.up	Adipose_Subcutaneous	2127	7	0.0201856	1	ENSG00000113580:ENSG00000118007:ENSG00000164867:ENSG00000100344:ENSG00000085276:ENSG00000100344:ENSG00000100344
DEG.up	Adipose_Visceral_Omentum	1774	2	0.687868	1	ENSG00000164867:ENSG00000085276
DEG.up	Adrenal_Gland	1549	2	0.613372	1	ENSG00000130208:ENSG00000272168
DEG.up	Artery_Aorta	2768	4	0.50291	1	ENSG00000138771:ENSG00000112137:ENSG00000085276:ENSG00000138771
DEG.up	Artery_Coronary	2052	3	0.514733	1	ENSG00000138771:ENSG00000164867:ENSG00000138771
DEG.up	Artery_Tibial	2717	6	0.144928	1	ENSG00000113580:ENSG00000118007:ENSG00000138771:ENSG00000112137:ENSG00000138771:ENSG00000165995
DEG.up	Bladder	843	2	0.306339	1	ENSG00000164093:ENSG00000111860
DEG.up	Brain_Amygdala	1825	3	0.436112	1	ENSG00000130208:ENSG00000112137:ENSG00000272168
DEG.up	Brain_Anterior_cingulate_cortex_BA24	2376	2	0.832027	1	ENSG00000112137:ENSG00000272168
DEG.up	Brain_Caudate_basal_ganglia	2216	2	0.800779	1	ENSG00000130208:ENSG00000112137
DEG.up	Brain_Cerebellar_Hemisphere	6335	4	0.97888	1	ENSG00000111860:ENSG00000115137:ENSG00000156170:ENSG00000165995
DEG.up	Brain_Cerebellum	6198	3	0.993275	1	ENSG00000111860:ENSG00000115137:ENSG00000165995
DEG.up	Brain_Cortex	2803	3	0.7285	1	ENSG00000112137:ENSG00000272168:ENSG00000165995
DEG.up	Brain_Frontal_Cortex_BA9	3142	3	0.798457	1	ENSG00000112137:ENSG00000272168:ENSG00000165995
DEG.up	Brain_Hippocampus	1970	2	0.743114	1	ENSG00000130208:ENSG00000112137
DEG.up	Brain_Hypothalamus	2539	2	0.859381	1	ENSG00000130208:ENSG00000272168
DEG.up	Brain_Nucleus_accumbens_basal_ganglia	2460	2	0.846656	1	ENSG00000130208:ENSG00000112137
DEG.up	Brain_Putamen_basal_ganglia	1745	2	0.678944	1	ENSG00000130208:ENSG00000112137
DEG.up	Brain_Spinal_cord_cervical_c-1	2235	2	0.804734	1	ENSG00000130208:ENSG00000180573
DEG.up	Brain_Substantia_nigra	1650	1	0.893561	1	ENSG00000130208
DEG.up	Breast_Mammary_Tissue	1978	4	0.263573	1	ENSG00000130208:ENSG00000164867:ENSG00000163491:ENSG00000085276
DEG.up	Cells_Cultured_fibroblasts	4343	9	0.110097	1	ENSG00000164093:ENSG00000113580:ENSG00000107957:ENSG00000118007:ENSG00000100344:ENSG00000197081:ENSG00000100344:ENSG00000178177:ENSG00000100344
DEG.up	Cells_EBV-transformed_lymphocytes	5125	5	0.829449	1	ENSG00000113580:ENSG00000112137:ENSG00000197081:ENSG00000178177:ENSG00000105717
DEG.up	Cervix_Ectocervix	195	1	0.227759	1	ENSG00000107957
DEG.up	Cervix_Endocervix	1849	2	0.710037	1	ENSG00000107957:ENSG00000118007
DEG.up	Colon_Sigmoid	1644	2	0.646309	1	ENSG00000107957:ENSG00000165995
DEG.up	Colon_Transverse	1612	5	0.0597705	1	ENSG00000112812:ENSG00000138771:ENSG00000085276:ENSG00000138771:ENSG00000213996
DEG.up	Esophagus_Gastroesophageal_Junction	1291	3	0.242223	1	ENSG00000164093:ENSG00000085276:ENSG00000165995
DEG.up	Esophagus_Mucosa	2244	6	0.0725439	1	ENSG00000112812:ENSG00000107957:ENSG00000138771:ENSG00000085276:ENSG00000138771:ENSG00000180573
DEG.up	Esophagus_Muscularis	1316	4	0.0945115	1	ENSG00000164093:ENSG00000138771:ENSG00000138771:ENSG00000165995
DEG.up	Fallopian_Tube	490	1	0.479301	1	ENSG00000118007
DEG.up	Heart_Atrial_Appendage	745	0	1	1
DEG.up	Heart_Left_Ventricle	536	0	1	1
DEG.up	Kidney_Cortex	1343	4	0.0999876	1	ENSG00000148702:ENSG00000122194:ENSG00000085276:ENSG00000213996
DEG.up	Kidney_Medulla	95	0	1	1
DEG.up	Liver	1536	7	0.00366555	0.19794	ENSG00000130208:ENSG00000148702:ENSG00000122194:ENSG00000100344:ENSG00000213996:ENSG00000100344:ENSG00000100344
DEG.up	Lung	4262	10	0.0469099	1	ENSG00000130208:ENSG00000137393:ENSG00000112812:ENSG00000138771:ENSG00000112137:ENSG00000164867:ENSG00000085276:ENSG00000138771:ENSG00000197081:ENSG00000180573
DEG.up	Minor_Salivary_Gland	1899	5	0.103265	1	ENSG00000164093:ENSG00000137393:ENSG00000112812:ENSG00000138771:ENSG00000138771
DEG.up	Muscle_Skeletal	1143	2	0.448546	1	ENSG00000164093:ENSG00000197081
DEG.up	Nerve_Tibial	5911	10	0.242901	1	ENSG00000113580:ENSG00000111860:ENSG00000107957:ENSG00000118007:ENSG00000138771:ENSG00000164867:ENSG00000138771:ENSG00000115137:ENSG00000178177:ENSG00000156170
DEG.up	Ovary	5714	7	0.649657	1	ENSG00000130208:ENSG00000111860:ENSG00000107957:ENSG00000118007:ENSG00000272168:ENSG00000115137:ENSG00000165995
DEG.up	Pancreas	747	2	0.259129	1	ENSG00000112812:ENSG00000148702
DEG.up	Pituitary	5188	6	0.702579	1	ENSG00000164093:ENSG00000112812:ENSG00000111860:ENSG00000163491:ENSG00000115137:ENSG00000165995
DEG.up	Prostate	3333	5	0.453328	1	ENSG00000137393:ENSG00000112812:ENSG00000138771:ENSG00000138771:ENSG00000180573
DEG.up	Skin_Not_Sun_Exposed_Suprapubic	2760	5	0.298591	1	ENSG00000137393:ENSG00000112812:ENSG00000100344:ENSG00000100344:ENSG00000100344
DEG.up	Skin_Sun_Exposed_Lower_leg	2825	5	0.315852	1	ENSG00000137393:ENSG00000112812:ENSG00000100344:ENSG00000100344:ENSG00000100344
DEG.up	Small_Intestine_Terminal_Ileum	2786	5	0.305474	1	ENSG00000112812:ENSG00000138771:ENSG00000138771:ENSG00000213996:ENSG00000105717
DEG.up	Spleen	4308	6	0.511772	1	ENSG00000130208:ENSG00000137393:ENSG00000164867:ENSG00000197081:ENSG00000180573:ENSG00000105717
DEG.up	Stomach	1109	5	0.0148762	0.803315	ENSG00000112812:ENSG00000148702:ENSG00000138771:ENSG00000085276:ENSG00000138771
DEG.up	Testis	12379	10	0.987746	1	ENSG00000111860:ENSG00000197503:ENSG00000163491:ENSG00000253775:ENSG00000115137:ENSG00000178177:ENSG00000156170:ENSG00000233643:ENSG00000105717:ENSG00000129933
DEG.up	Thyroid	5722	5	0.896527	1	ENSG00000137393:ENSG00000112812:ENSG00000164867:ENSG00000156170:ENSG00000105717
DEG.up	Uterus	5589	5	0.883838	1	ENSG00000107957:ENSG00000118007:ENSG00000164867:ENSG00000272168:ENSG00000165995
DEG.up	Vagina	2864	2	0.902416	1	ENSG00000164093:ENSG00000107957
DEG.up	Whole_Blood	2073	3	0.521741	1	ENSG00000137393:ENSG00000197081:ENSG00000180573
DEG.down	Adipose_Subcutaneous	1541	5	0.0510526	1	ENSG00000138771:ENSG00000112137:ENSG00000138771:ENSG00000180573:ENSG00000165995
DEG.down	Adipose_Visceral_Omentum	1661	5	0.0662633	1	ENSG00000112812:ENSG00000138771:ENSG00000112137:ENSG00000138771:ENSG00000165995
DEG.down	Adrenal_Gland	3492	7	0.171854	1	ENSG00000113580:ENSG00000137393:ENSG00000112812:ENSG00000107957:ENSG00000118007:ENSG00000138771:ENSG00000138771
DEG.down	Artery_Aorta	1473	1	0.86384	1	ENSG00000137393
DEG.down	Artery_Coronary	954	1	0.722036	1	ENSG00000105717
DEG.down	Artery_Tibial	2044	2	0.761767	1	ENSG00000130208:ENSG00000137393
DEG.down	Bladder	105	0	1	1
DEG.down	Brain_Amygdala	7751	10	0.593309	1	ENSG00000113580:ENSG00000137393:ENSG00000111860:ENSG00000118007:ENSG00000164867:ENSG00000116489:ENSG00000085276:ENSG00000197081:ENSG00000105717:ENSG00000129933
DEG.down	Brain_Anterior_cingulate_cortex_BA24	6725	15	0.0207613	1	ENSG00000113580:ENSG00000137393:ENSG00000112812:ENSG00000111860:ENSG00000107957:ENSG00000118007:ENSG00000138771:ENSG00000164867:ENSG00000116489:ENSG00000085276:ENSG00000138771:ENSG00000197081:ENSG00000180573:ENSG00000105717:ENSG00000129933
DEG.down	Brain_Caudate_basal_ganglia	6927	11	0.296943	1	ENSG00000113580:ENSG00000137393:ENSG00000111860:ENSG00000107957:ENSG00000118007:ENSG00000164867:ENSG00000116489:ENSG00000085276:ENSG00000197081:ENSG00000105717:ENSG00000129933
DEG.down	Brain_Cerebellar_Hemisphere	2646	6	0.13237	1	ENSG00000130208:ENSG00000137393:ENSG00000164867:ENSG00000197081:ENSG00000180573:ENSG00000105717
DEG.down	Brain_Cerebellum	2778	7	0.0694308	1	ENSG00000130208:ENSG00000137393:ENSG00000164867:ENSG00000085276:ENSG00000197081:ENSG00000180573:ENSG00000105717
DEG.down	Brain_Cortex	5617	13	0.0249682	1	ENSG00000113580:ENSG00000137393:ENSG00000111860:ENSG00000118007:ENSG00000138771:ENSG00000164867:ENSG00000116489:ENSG00000085276:ENSG00000138771:ENSG00000197081:ENSG00000180573:ENSG00000105717:ENSG00000129933
DEG.down	Brain_Frontal_Cortex_BA9	5080	12	0.0275709	1	ENSG00000113580:ENSG00000137393:ENSG00000111860:ENSG00000118007:ENSG00000138771:ENSG00000164867:ENSG00000085276:ENSG00000138771:ENSG00000197081:ENSG00000180573:ENSG00000105717:ENSG00000129933
DEG.down	Brain_Hippocampus	7571	10	0.559544	1	ENSG00000113580:ENSG00000137393:ENSG00000111860:ENSG00000118007:ENSG00000164867:ENSG00000116489:ENSG00000085276:ENSG00000197081:ENSG00000105717:ENSG00000129933
DEG.down	Brain_Hypothalamus	5967	8	0.543515	1	ENSG00000113580:ENSG00000137393:ENSG00000111860:ENSG00000118007:ENSG00000164867:ENSG00000085276:ENSG00000197081:ENSG00000129933
DEG.down	Brain_Nucleus_accumbens_basal_ganglia	6479	10	0.346285	1	ENSG00000113580:ENSG00000137393:ENSG00000111860:ENSG00000107957:ENSG00000118007:ENSG00000164867:ENSG00000116489:ENSG00000085276:ENSG00000197081:ENSG00000129933
DEG.down	Brain_Putamen_basal_ganglia	7853	11	0.469396	1	ENSG00000113580:ENSG00000137393:ENSG00000111860:ENSG00000107957:ENSG00000118007:ENSG00000164867:ENSG00000116489:ENSG00000085276:ENSG00000197081:ENSG00000105717:ENSG00000129933
DEG.down	Brain_Spinal_cord_cervical_c-1	5136	9	0.227988	1	ENSG00000113580:ENSG00000137393:ENSG00000111860:ENSG00000118007:ENSG00000138771:ENSG00000085276:ENSG00000138771:ENSG00000197081:ENSG00000165995
DEG.down	Brain_Substantia_nigra	7223	9	0.638364	1	ENSG00000113580:ENSG00000137393:ENSG00000111860:ENSG00000118007:ENSG00000164867:ENSG00000085276:ENSG00000197081:ENSG00000165995:ENSG00000129933
DEG.down	Breast_Mammary_Tissue	1007	2	0.385617	1	ENSG00000112137:ENSG00000165995
DEG.down	Cells_Cultured_fibroblasts	2173	7	0.0224215	1	ENSG00000130208:ENSG00000137393:ENSG00000138771:ENSG00000112137:ENSG00000138771:ENSG00000115137:ENSG00000165995
DEG.down	Cells_EBV-transformed_lymphocytes	2398	5	0.20717	1	ENSG00000130208:ENSG00000107957:ENSG00000138771:ENSG00000138771:ENSG00000165995
DEG.down	Cervix_Ectocervix	2	0	1	1
DEG.down	Cervix_Endocervix	5	0	1	1
DEG.down	Colon_Sigmoid	1685	3	0.385621	1	ENSG00000130208:ENSG00000137393:ENSG00000105717
DEG.down	Colon_Transverse	1588	2	0.627158	1	ENSG00000113580:ENSG00000137393
DEG.down	Esophagus_Gastroesophageal_Junction	1570	3	0.343549	1	ENSG00000130208:ENSG00000137393:ENSG00000112137
DEG.down	Esophagus_Mucosa	3605	6	0.339082	1	ENSG00000130208:ENSG00000113580:ENSG00000111860:ENSG00000115137:ENSG00000165995:ENSG00000105717
DEG.down	Esophagus_Muscularis	1775	2	0.688172	1	ENSG00000130208:ENSG00000137393
DEG.down	Fallopian_Tube	1	0	1	1
DEG.down	Heart_Atrial_Appendage	8488	13	0.317894	1	ENSG00000130208:ENSG00000113580:ENSG00000137393:ENSG00000111860:ENSG00000107957:ENSG00000118007:ENSG00000138771:ENSG00000112137:ENSG00000116489:ENSG00000138771:ENSG00000197081:ENSG00000180573:ENSG00000129933
DEG.down	Heart_Left_Ventricle	9531	14	0.370957	1	ENSG00000130208:ENSG00000113580:ENSG00000137393:ENSG00000111860:ENSG00000107957:ENSG00000118007:ENSG00000138771:ENSG00000116489:ENSG00000085276:ENSG00000138771:ENSG00000197081:ENSG00000115137:ENSG00000180573:ENSG00000129933
DEG.down	Kidney_Cortex	5567	11	0.103349	1	ENSG00000130208:ENSG00000113580:ENSG00000111860:ENSG00000107957:ENSG00000118007:ENSG00000112137:ENSG00000197081:ENSG00000115137:ENSG00000156170:ENSG00000165995:ENSG00000129933
DEG.down	Kidney_Medulla	0	0	1	1
DEG.down	Liver	8059	10	0.648633	1	ENSG00000113580:ENSG00000137393:ENSG00000111860:ENSG00000107957:ENSG00000118007:ENSG00000164867:ENSG00000197081:ENSG00000115137:ENSG00000165995:ENSG00000129933
DEG.down	Lung	911	0	1	1
DEG.down	Minor_Salivary_Gland	1870	4	0.232131	1	ENSG00000113580:ENSG00000115137:ENSG00000165995:ENSG00000105717
DEG.down	Muscle_Skeletal	6908	6	0.919281	1	ENSG00000130208:ENSG00000107957:ENSG00000164867:ENSG00000116489:ENSG00000085276:ENSG00000115137
DEG.down	Nerve_Tibial	909	2	0.338565	1	ENSG00000112137:ENSG00000165995
DEG.down	Ovary	1539	6	0.0149157	0.805449	ENSG00000137393:ENSG00000138771:ENSG00000112137:ENSG00000164867:ENSG00000085276:ENSG00000138771
DEG.down	Pancreas	9668	17	0.105528	1	ENSG00000130208:ENSG00000113580:ENSG00000137393:ENSG00000111860:ENSG00000107957:ENSG00000118007:ENSG00000138771:ENSG00000112137:ENSG00000164867:ENSG00000116489:ENSG00000138771:ENSG00000197081:ENSG00000115137:ENSG00000180573:ENSG00000156170:ENSG00000165995:ENSG00000129933
DEG.down	Pituitary	1937	3	0.475512	1	ENSG00000137393:ENSG00000118007:ENSG00000197081
DEG.down	Prostate	744	2	0.257653	1	ENSG00000130208:ENSG00000112137
DEG.down	Skin_Not_Sun_Exposed_Suprapubic	2708	5	0.284923	1	ENSG00000111860:ENSG00000112137:ENSG00000164867:ENSG00000085276:ENSG00000165995
DEG.down	Skin_Sun_Exposed_Lower_leg	2490	5	0.22945	1	ENSG00000111860:ENSG00000112137:ENSG00000164867:ENSG00000085276:ENSG00000165995
DEG.down	Small_Intestine_Terminal_Ileum	1384	1	0.845978	1	ENSG00000137393
DEG.down	Spleen	2075	4	0.292538	1	ENSG00000112812:ENSG00000138771:ENSG00000138771:ENSG00000165995
DEG.down	Stomach	2622	3	0.68438	1	ENSG00000130208:ENSG00000113580:ENSG00000137393
DEG.down	Testis	2951	8	0.0367886	1	ENSG00000113580:ENSG00000137393:ENSG00000107957:ENSG00000138771:ENSG00000112137:ENSG00000085276:ENSG00000138771:ENSG00000165995
DEG.down	Thyroid	1042	2	0.402108	1	ENSG00000112137:ENSG00000165995
DEG.down	Uterus	846	6	0.000800689	0.0432372	ENSG00000130208:ENSG00000112812:ENSG00000138771:ENSG00000112137:ENSG00000138771:ENSG00000105717
DEG.down	Vagina	649	2	0.211199	1	ENSG00000130208:ENSG00000112137
DEG.down	Whole_Blood	6940	5	0.967828	1	ENSG00000130208:ENSG00000113580:ENSG00000111860:ENSG00000107957:ENSG00000118007
DEG.twoside	Adipose_Subcutaneous	3668	12	0.00212103	0.114536	ENSG00000113580:ENSG00000118007:ENSG00000138771:ENSG00000112137:ENSG00000164867:ENSG00000100344:ENSG00000085276:ENSG00000138771:ENSG00000100344:ENSG00000180573:ENSG00000165995:ENSG00000100344
DEG.twoside	Adipose_Visceral_Omentum	3435	7	0.161875	1	ENSG00000112812:ENSG00000138771:ENSG00000112137:ENSG00000164867:ENSG00000085276:ENSG00000138771:ENSG00000165995
DEG.twoside	Adrenal_Gland	5041	9	0.211646	1	ENSG00000130208:ENSG00000113580:ENSG00000137393:ENSG00000112812:ENSG00000107957:ENSG00000118007:ENSG00000138771:ENSG00000138771:ENSG00000272168
DEG.twoside	Artery_Aorta	4241	5	0.675879	1	ENSG00000137393:ENSG00000138771:ENSG00000112137:ENSG00000085276:ENSG00000138771
DEG.twoside	Artery_Coronary	3006	4	0.570354	1	ENSG00000138771:ENSG00000164867:ENSG00000138771:ENSG00000105717
DEG.twoside	Artery_Tibial	4761	8	0.286996	1	ENSG00000130208:ENSG00000113580:ENSG00000137393:ENSG00000118007:ENSG00000138771:ENSG00000112137:ENSG00000138771:ENSG00000165995
DEG.twoside	Bladder	948	2	0.357427	1	ENSG00000164093:ENSG00000111860
DEG.twoside	Brain_Amygdala	9576	13	0.51073	1	ENSG00000130208:ENSG00000113580:ENSG00000137393:ENSG00000111860:ENSG00000118007:ENSG00000112137:ENSG00000164867:ENSG00000116489:ENSG00000085276:ENSG00000272168:ENSG00000197081:ENSG00000105717:ENSG00000129933
DEG.twoside	Brain_Anterior_cingulate_cortex_BA24	9101	17	0.0650155	1	ENSG00000113580:ENSG00000137393:ENSG00000112812:ENSG00000111860:ENSG00000107957:ENSG00000118007:ENSG00000138771:ENSG00000112137:ENSG00000164867:ENSG00000116489:ENSG00000085276:ENSG00000138771:ENSG00000272168:ENSG00000197081:ENSG00000180573:ENSG00000105717:ENSG00000129933
DEG.twoside	Brain_Caudate_basal_ganglia	9143	13	0.43273	1	ENSG00000130208:ENSG00000113580:ENSG00000137393:ENSG00000111860:ENSG00000107957:ENSG00000118007:ENSG00000112137:ENSG00000164867:ENSG00000116489:ENSG00000085276:ENSG00000197081:ENSG00000105717:ENSG00000129933
DEG.twoside	Brain_Cerebellar_Hemisphere	8981	10	0.78933	1	ENSG00000130208:ENSG00000137393:ENSG00000111860:ENSG00000164867:ENSG00000197081:ENSG00000115137:ENSG00000180573:ENSG00000156170:ENSG00000165995:ENSG00000105717
DEG.twoside	Brain_Cerebellum	8976	10	0.788682	1	ENSG00000130208:ENSG00000137393:ENSG00000111860:ENSG00000164867:ENSG00000085276:ENSG00000197081:ENSG00000115137:ENSG00000180573:ENSG00000165995:ENSG00000105717
DEG.twoside	Brain_Cortex	8420	16	0.0652842	1	ENSG00000113580:ENSG00000137393:ENSG00000111860:ENSG00000118007:ENSG00000138771:ENSG00000112137:ENSG00000164867:ENSG00000116489:ENSG00000085276:ENSG00000138771:ENSG00000272168:ENSG00000197081:ENSG00000180573:ENSG00000165995:ENSG00000105717:ENSG00000129933
DEG.twoside	Brain_Frontal_Cortex_BA9	8222	15	0.10092	1	ENSG00000113580:ENSG00000137393:ENSG00000111860:ENSG00000118007:ENSG00000138771:ENSG00000112137:ENSG00000164867:ENSG00000085276:ENSG00000138771:ENSG00000272168:ENSG00000197081:ENSG00000180573:ENSG00000165995:ENSG00000105717:ENSG00000129933
DEG.twoside	Brain_Hippocampus	9541	12	0.637625	1	ENSG00000130208:ENSG00000113580:ENSG00000137393:ENSG00000111860:ENSG00000118007:ENSG00000112137:ENSG00000164867:ENSG00000116489:ENSG00000085276:ENSG00000197081:ENSG00000105717:ENSG00000129933
DEG.twoside	Brain_Hypothalamus	8506	10	0.721989	1	ENSG00000130208:ENSG00000113580:ENSG00000137393:ENSG00000111860:ENSG00000118007:ENSG00000164867:ENSG00000085276:ENSG00000272168:ENSG00000197081:ENSG00000129933
DEG.twoside	Brain_Nucleus_accumbens_basal_ganglia	8939	12	0.531858	1	ENSG00000130208:ENSG00000113580:ENSG00000137393:ENSG00000111860:ENSG00000107957:ENSG00000118007:ENSG00000112137:ENSG00000164867:ENSG00000116489:ENSG00000085276:ENSG00000197081:ENSG00000129933
DEG.twoside	Brain_Putamen_basal_ganglia	9598	13	0.514671	1	ENSG00000130208:ENSG00000113580:ENSG00000137393:ENSG00000111860:ENSG00000107957:ENSG00000118007:ENSG00000112137:ENSG00000164867:ENSG00000116489:ENSG00000085276:ENSG00000197081:ENSG00000105717:ENSG00000129933
DEG.twoside	Brain_Spinal_cord_cervical_c-1	7371	11	0.377892	1	ENSG00000130208:ENSG00000113580:ENSG00000137393:ENSG00000111860:ENSG00000118007:ENSG00000138771:ENSG00000085276:ENSG00000138771:ENSG00000197081:ENSG00000180573:ENSG00000165995
DEG.twoside	Brain_Substantia_nigra	8873	10	0.775036	1	ENSG00000130208:ENSG00000113580:ENSG00000137393:ENSG00000111860:ENSG00000118007:ENSG00000164867:ENSG00000085276:ENSG00000197081:ENSG00000165995:ENSG00000129933
DEG.twoside	Breast_Mammary_Tissue	2985	6	0.197092	1	ENSG00000130208:ENSG00000112137:ENSG00000164867:ENSG00000163491:ENSG00000085276:ENSG00000165995
DEG.twoside	Cells_Cultured_fibroblasts	6516	16	0.00639464	0.345311	ENSG00000130208:ENSG00000164093:ENSG00000113580:ENSG00000137393:ENSG00000107957:ENSG00000118007:ENSG00000138771:ENSG00000112137:ENSG00000100344:ENSG00000138771:ENSG00000197081:ENSG00000100344:ENSG00000115137:ENSG00000178177:ENSG00000165995:ENSG00000100344
DEG.twoside	Cells_EBV-transformed_lymphocytes	7523	10	0.550394	1	ENSG00000130208:ENSG00000113580:ENSG00000107957:ENSG00000138771:ENSG00000112137:ENSG00000138771:ENSG00000197081:ENSG00000178177:ENSG00000165995:ENSG00000105717
DEG.twoside	Cervix_Ectocervix	197	1	0.22981	1	ENSG00000107957
DEG.twoside	Cervix_Endocervix	1854	2	0.711469	1	ENSG00000107957:ENSG00000118007
DEG.twoside	Colon_Sigmoid	3329	5	0.452252	1	ENSG00000130208:ENSG00000137393:ENSG00000107957:ENSG00000165995:ENSG00000105717
DEG.twoside	Colon_Transverse	3200	7	0.123879	1	ENSG00000113580:ENSG00000137393:ENSG00000112812:ENSG00000138771:ENSG00000085276:ENSG00000138771:ENSG00000213996
DEG.twoside	Esophagus_Gastroesophageal_Junction	2861	6	0.172067	1	ENSG00000130208:ENSG00000164093:ENSG00000137393:ENSG00000112137:ENSG00000085276:ENSG00000165995
DEG.twoside	Esophagus_Mucosa	5849	12	0.0708507	1	ENSG00000130208:ENSG00000113580:ENSG00000112812:ENSG00000111860:ENSG00000107957:ENSG00000138771:ENSG00000085276:ENSG00000138771:ENSG00000115137:ENSG00000180573:ENSG00000165995:ENSG00000105717
DEG.twoside	Esophagus_Muscularis	3091	6	0.219575	1	ENSG00000130208:ENSG00000164093:ENSG00000137393:ENSG00000138771:ENSG00000138771:ENSG00000165995
DEG.twoside	Fallopian_Tube	491	1	0.48	1	ENSG00000118007
DEG.twoside	Heart_Atrial_Appendage	9233	13	0.448944	1	ENSG00000130208:ENSG00000113580:ENSG00000137393:ENSG00000111860:ENSG00000107957:ENSG00000118007:ENSG00000138771:ENSG00000112137:ENSG00000116489:ENSG00000138771:ENSG00000197081:ENSG00000180573:ENSG00000129933
DEG.twoside	Heart_Left_Ventricle	10067	14	0.464641	1	ENSG00000130208:ENSG00000113580:ENSG00000137393:ENSG00000111860:ENSG00000107957:ENSG00000118007:ENSG00000138771:ENSG00000116489:ENSG00000085276:ENSG00000138771:ENSG00000197081:ENSG00000115137:ENSG00000180573:ENSG00000129933
DEG.twoside	Kidney_Cortex	6910	15	0.0262013	1	ENSG00000130208:ENSG00000113580:ENSG00000111860:ENSG00000107957:ENSG00000148702:ENSG00000118007:ENSG00000112137:ENSG00000122194:ENSG00000085276:ENSG00000197081:ENSG00000213996:ENSG00000115137:ENSG00000156170:ENSG00000165995:ENSG00000129933
DEG.twoside	Kidney_Medulla	95	0	1	1
DEG.twoside	Liver	9595	17	0.099534	1	ENSG00000130208:ENSG00000113580:ENSG00000137393:ENSG00000111860:ENSG00000107957:ENSG00000148702:ENSG00000118007:ENSG00000122194:ENSG00000164867:ENSG00000100344:ENSG00000197081:ENSG00000213996:ENSG00000100344:ENSG00000115137:ENSG00000165995:ENSG00000129933:ENSG00000100344
DEG.twoside	Lung	5173	10	0.132872	1	ENSG00000130208:ENSG00000137393:ENSG00000112812:ENSG00000138771:ENSG00000112137:ENSG00000164867:ENSG00000085276:ENSG00000138771:ENSG00000197081:ENSG00000180573
DEG.twoside	Minor_Salivary_Gland	3769	9	0.0540264	1	ENSG00000164093:ENSG00000113580:ENSG00000137393:ENSG00000112812:ENSG00000138771:ENSG00000138771:ENSG00000115137:ENSG00000165995:ENSG00000105717
DEG.twoside	Muscle_Skeletal	8051	8	0.869893	1	ENSG00000130208:ENSG00000164093:ENSG00000107957:ENSG00000164867:ENSG00000116489:ENSG00000085276:ENSG00000197081:ENSG00000115137
DEG.twoside	Nerve_Tibial	6820	12	0.171814	1	ENSG00000113580:ENSG00000111860:ENSG00000107957:ENSG00000118007:ENSG00000138771:ENSG00000112137:ENSG00000164867:ENSG00000138771:ENSG00000115137:ENSG00000178177:ENSG00000156170:ENSG00000165995
DEG.twoside	Ovary	7253	13	0.140825	1	ENSG00000130208:ENSG00000137393:ENSG00000111860:ENSG00000107957:ENSG00000118007:ENSG00000138771:ENSG00000112137:ENSG00000164867:ENSG00000085276:ENSG00000138771:ENSG00000272168:ENSG00000115137:ENSG00000165995
DEG.twoside	Pancreas	10415	19	0.0604148	1	ENSG00000130208:ENSG00000113580:ENSG00000137393:ENSG00000112812:ENSG00000111860:ENSG00000107957:ENSG00000148702:ENSG00000118007:ENSG00000138771:ENSG00000112137:ENSG00000164867:ENSG00000116489:ENSG00000138771:ENSG00000197081:ENSG00000115137:ENSG00000180573:ENSG00000156170:ENSG00000165995:ENSG00000129933
DEG.twoside	Pituitary	7125	9	0.620313	1	ENSG00000164093:ENSG00000137393:ENSG00000112812:ENSG00000111860:ENSG00000118007:ENSG00000163491:ENSG00000197081:ENSG00000115137:ENSG00000165995
DEG.twoside	Prostate	4077	7	0.288394	1	ENSG00000130208:ENSG00000137393:ENSG00000112812:ENSG00000138771:ENSG00000112137:ENSG00000138771:ENSG00000180573
DEG.twoside	Skin_Not_Sun_Exposed_Suprapubic	5468	10	0.172838	1	ENSG00000137393:ENSG00000112812:ENSG00000111860:ENSG00000112137:ENSG00000164867:ENSG00000100344:ENSG00000085276:ENSG00000100344:ENSG00000165995:ENSG00000100344
DEG.twoside	Skin_Sun_Exposed_Lower_leg	5315	10	0.151393	1	ENSG00000137393:ENSG00000112812:ENSG00000111860:ENSG00000112137:ENSG00000164867:ENSG00000100344:ENSG00000085276:ENSG00000100344:ENSG00000165995:ENSG00000100344
DEG.twoside	Small_Intestine_Terminal_Ileum	4170	6	0.478368	1	ENSG00000137393:ENSG00000112812:ENSG00000138771:ENSG00000138771:ENSG00000213996:ENSG00000105717
DEG.twoside	Spleen	6383	10	0.328026	1	ENSG00000130208:ENSG00000137393:ENSG00000112812:ENSG00000138771:ENSG00000164867:ENSG00000138771:ENSG00000197081:ENSG00000180573:ENSG00000165995:ENSG00000105717
DEG.twoside	Stomach	3731	8	0.111919	1	ENSG00000130208:ENSG00000113580:ENSG00000137393:ENSG00000112812:ENSG00000148702:ENSG00000138771:ENSG00000085276:ENSG00000138771
DEG.twoside	Testis	15330	18	0.804097	1	ENSG00000113580:ENSG00000137393:ENSG00000111860:ENSG00000107957:ENSG00000197503:ENSG00000138771:ENSG00000112137:ENSG00000163491:ENSG00000085276:ENSG00000138771:ENSG00000253775:ENSG00000115137:ENSG00000178177:ENSG00000156170:ENSG00000165995:ENSG00000233643:ENSG00000105717:ENSG00000129933
DEG.twoside	Thyroid	6764	7	0.820041	1	ENSG00000137393:ENSG00000112812:ENSG00000112137:ENSG00000164867:ENSG00000156170:ENSG00000165995:ENSG00000105717
DEG.twoside	Uterus	6435	11	0.215424	1	ENSG00000130208:ENSG00000112812:ENSG00000107957:ENSG00000118007:ENSG00000138771:ENSG00000112137:ENSG00000164867:ENSG00000138771:ENSG00000272168:ENSG00000165995:ENSG00000105717
DEG.twoside	Vagina	3513	4	0.696555	1	ENSG00000130208:ENSG00000164093:ENSG00000107957:ENSG00000112137
DEG.twoside	Whole_Blood	9013	8	0.940168	1	ENSG00000130208:ENSG00000113580:ENSG00000137393:ENSG00000111860:ENSG00000107957:ENSG00000118007:ENSG00000197081:ENSG00000180573

## Sheet: Table S9
Table S9. Pleiotropic genes identified by MAGMA gene analysis
Trait1	Trait2	uniqID	rsID	Chromosome	pos	start	end	Locus region	nSNPs	nGWASSNPs	IndSigSNPs	Loci	ESGN	CHR	START	STOP	Gene SYMBOL	Gene region	NSNPS	Z	PMAGMA	sig.placo
VH	CAD	6:160741106:C:T	rs446291	6	160741106	160623584	161268225	6:160623584-161268225	865	504	rs446291	q25.3	ENSG00000146477	6	160769300	160876014	SLC22A3	6:160769300-160876014	226	4.1561	1.6186e-05	1
VH	CAD	6:160741106:C:T	rs446291	6	160741106	160623584	161268225	6:160623584-161268225	865	504	rs446291	q25.3	ENSG00000198670	6	160952515	161087407	LPA	6:160952515-161087407	222	4.3801	5.9317e-06	1
VH	CAD	6:160741106:C:T	rs446291	6	160741106	160623584	161268225	6:160623584-161268225	865	504	rs446291	q25.3	ENSG00000122194	6	161123270	161174347	PLG	6:161123270-161174347	148	2.3563	0.0092288	1
VH	CAD	6:160741106:C:T	rs446291	6	160741106	160623584	161268225	6:160623584-161268225	865	504	rs446291	q25.3	ENSG00000112499	6	160592093	160698670	SLC22A2	6:160592093-160698670	312	3.084	0.0010212	1
VH	CAD	15:79047435:C:T	rs12439049	15	79047435	78241326	79124832	15:78241326-79124832	539	288	rs12439049	q25.1	ENSG00000117971	15	78916461	79020096	CHRNB4	15:78916461-79020096	231	3.9289	4.267e-05	1
VH	CAD	15:79047435:C:T	rs12439049	15	79047435	78241326	79124832	15:78241326-79124832	539	288	rs12439049	q25.1	ENSG00000136378	15	79051545	79103773	ADAMTS7	15:79051545-79103773	133	4.6646	1.5459e-06	1
VH	CAD	15:79047435:C:T	rs12439049	15	79047435	78241326	79124832	15:78241326-79124832	539	288	rs12439049	q25.1	ENSG00000185787	15	79102829	79190475	MORF4L1	15:79102829-79190475	290	4.6402	1.7406e-06	1
VH	CAD	19:45422846:A:G	rs56131196	19	45422846	45376893	45651986	19:45376893-45651986	41	23	rs56131196	q13.32	ENSG00000130204	19	45393826	45406946	TOMM40	19:45393826-45406946	50	2.5395	0.0055512	0
VH	CAD	19:45422846:A:G	rs56131196	19	45422846	45376893	45651986	19:45376893-45651986	41	23	rs56131196	q13.32	ENSG00000130208	19	45417504	45422606	APOC1	19:45417504-45422606	8	4.3898	5.6739e-06	1
VH	CAD	19:45422846:A:G	rs56131196	19	45422846	45376893	45651986	19:45376893-45651986	41	23	rs56131196	q13.32	ENSG00000267467	19	45445495	45452820	APOC4	19:45445495-45452820	21	2.9039	0.0018429	1
VH	CAD	19:45422846:A:G	rs56131196	19	45422846	45376893	45651986	19:45376893-45651986	41	23	rs56131196	q13.32	ENSG00000224916	19	45445495	45452822	APOC4-APOC2	19:45445495-45452822	21	2.9039	0.0018429	1
VH	CAD	19:45422846:A:G	rs56131196	19	45422846	45376893	45651986	19:45376893-45651986	41	23	rs56131196	q13.32	ENSG00000234906	19	45449243	45452822	APOC2	19:45449243-45452822	14	2.7406	0.0030661	1
VH	CAD	19:45422846:A:G	rs56131196	19	45422846	45376893	45651986	19:45376893-45651986	41	23	rs56131196	q13.32	ENSG00000267114	19	45453301	45457264	CTB-129P6.11	19:45453301-45457264	20	1.7058	0.044023	0
VH	CAD	19:45422846:A:G	rs56131196	19	45422846	45376893	45651986	19:45376893-45651986	41	23	rs56131196	q13.32	ENSG00000130202	19	45349432	45392485	PVRL2	19:45349432-45392485	157	2.1859	0.01441	0
VH	CAD	19:45422846:A:G	rs56131196	19	45422846	45376893	45651986	19:45376893-45651986	41	23	rs56131196	q13.32	ENSG00000007047	19	45582546	45808541	MARK4	19:45582546-45808541	629	1.6467	0.049805	0
PSC	AF	2:201130210:A:G	rs12474914	2	201130210	200517500	201327765	2:200517500-201327765	690	391	rs12474914	q33.1	ENSG00000226124	2	200625267	200715896	FTCDNL1	2:200625267-200715896	145	2.4596	0.0069539	1
PSC	AF	2:201130210:A:G	rs12474914	2	201130210	200517500	201327765	2:200517500-201327765	690	391	rs12474914	q33.1	ENSG00000178074	2	200775979	200820658	C2orf69	2:200775979-200820658	95	2.8562	0.0021435	1
PSC	AF	2:201130210:A:G	rs12474914	2	201130210	200517500	201327765	2:200517500-201327765	690	391	rs12474914	q33.1	ENSG00000162971	2	200794698	200820459	TYW5	2:200794698-200820459	45	3.0142	0.0012881	1
PSC	AF	2:201130210:A:G	rs12474914	2	201130210	200517500	201327765	2:200517500-201327765	690	391	rs12474914	q33.1	ENSG00000162972	2	200820040	200873263	C2orf47	2:200820040-200873263	84	3.0025	0.0013388	1
PSC	AF	2:201130210:A:G	rs12474914	2	201130210	200517500	201327765	2:200517500-201327765	690	391	rs12474914	q33.1	ENSG00000196141	2	201170604	201346986	SPATS2L	2:201170604-201346986	280	4.1148	1.9376e-05	1
PSC	AF	3:38798836:C:T	rs6798015	3	38798836	38727326	39402346	3:38727326-39402346	183	99	rs6798015	p22.2	ENSG00000185313	3	38738293	38835501	SCN10A	3:38738293-38835501	252	4.8025	7.8359e-07	1
PSC	AF	3:38798836:C:T	rs6798015	3	38798836	38727326	39402346	3:38727326-39402346	183	99	rs6798015	p22.2	ENSG00000168329	3	39304985	39323226	CX3CR1	3:39304985-39323226	38	2.6065	0.0045736	1
PSC	AF	4:103786560:A:G	rs223336	4	103786560	103394218	104378012	4:103394218-104378012	1171	708	rs223336	q24	ENSG00000109320	4	103422486	103538459	NFKB1	4:103422486-103538459	205	2.8441	0.0022267	1
PSC	AF	4:103786560:A:G	rs223336	4	103786560	103394218	104378012	4:103394218-104378012	1171	708	rs223336	q24	ENSG00000109323	4	103552660	103682151	MANBA	4:103552660-103682151	161	4.7812	8.7136e-07	1
PSC	AF	4:103786560:A:G	rs223336	4	103786560	103394218	104378012	4:103394218-104378012	1171	708	rs223336	q24	ENSG00000109332	4	103715540	103790053	UBE2D3	4:103715540-103790053	133	4.9991	2.8795e-07	1
PSC	AF	4:103786560:A:G	rs223336	4	103786560	103394218	104378012	4:103394218-104378012	1171	708	rs223336	q24	ENSG00000145354	4	103790135	103810399	CISD2	4:103790135-103810399	31	5.1933	1.0331e-07	1
PSC	AF	4:103786560:A:G	rs223336	4	103786560	103394218	104378012	4:103394218-104378012	1171	708	rs223336	q24	ENSG00000164037	4	103806205	103940896	SLC9B1	4:103806205-103940896	233	5.0388	2.3418e-07	1
PSC	AF	4:103786560:A:G	rs223336	4	103786560	103394218	104378012	4:103394218-104378012	1171	708	rs223336	q24	ENSG00000164038	4	103941025	104006986	SLC9B2	4:103941025-104006986	60	4.6045	2.0674e-06	1
PSC	AF	4:103786560:A:G	rs223336	4	103786560	103394218	104378012	4:103394218-104378012	1171	708	rs223336	q24	ENSG00000138778	4	104026963	104119566	CENPE	4:104026963-104119566	147	2.4563	0.0070194	0
PSC	AF	4:111545323:A:G	rs2595110	4	111545323	111310070	111816849	4:111310070-111816849	279	35	rs9997349;rs2595110	q25	ENSG00000164093	4	111538579	111563279	PITX2	4:111538579-111563279	15	3.5232	0.0002132	1
PSC	AF	4:111545323:A:G	rs2595110	4	111545323	111310070	111816849	4:111310070-111816849	279	35	rs9997349;rs2595110	q25	ENSG00000138792	4	111286889	111486441	ENPEP	4:111286889-111486441	417	3.6787	0.00011721	1
PSC	AF	5:137783690:C:G	rs4835681	5	137783690	136937065	138027271	5:136937065-138027271	707	396	rs4835681	q31.2	ENSG00000146021	5	136953189	137071779	KLHL3	5:136953189-137071779	199	3.0477	0.0011528	1
PSC	AF	5:137783690:C:G	rs4835681	5	137783690	136937065	138027271	5:136937065-138027271	707	396	rs4835681	q31.2	ENSG00000177733	5	137087075	137090039	HNRNPA0	5:137087075-137090039	3	3.1272	0.00088243	1
PSC	AF	5:137783690:C:G	rs4835681	5	137783690	136937065	138027271	5:136937065-138027271	707	396	rs4835681	q31.2	ENSG00000120729	5	137203480	137223540	MYOT	5:137203480-137223540	17	2.8594	0.0021225	1
PSC	AF	5:137783690:C:G	rs4835681	5	137783690	136937065	138027271	5:136937065-138027271	707	396	rs4835681	q31.2	ENSG00000078795	5	137223657	137278436	PKD2L2	5:137223657-137278436	68	2.111	0.017386	0
PSC	AF	5:137783690:C:G	rs4835681	5	137783690	136937065	138027271	5:136937065-138027271	707	396	rs4835681	q31.2	ENSG00000031003	5	137273649	137387650	FAM13B	5:137273649-137387650	188	1.6911	0.04541	0
PSC	AF	5:137783690:C:G	rs4835681	5	137783690	136937065	138027271	5:136937065-138027271	707	396	rs4835681	q31.2	ENSG00000061492	5	137419581	137428054	WNT8A	5:137419581-137428054	11	1.9324	0.026655	0
PSC	AF	5:137783690:C:G	rs4835681	5	137783690	136937065	138027271	5:136937065-138027271	707	396	rs4835681	q31.2	ENSG00000112981	5	137450866	137475132	NME5	5:137450866-137475132	28	3.9074	4.665e-05	1
PSC	AF	5:137783690:C:G	rs4835681	5	137783690	136937065	138027271	5:136937065-138027271	707	396	rs4835681	q31.2	ENSG00000112983	5	137475455	137514675	BRD8	5:137475455-137514675	42	3.8823	5.1729e-05	1
PSC	AF	5:137783690:C:G	rs4835681	5	137783690	136937065	138027271	5:136937065-138027271	707	396	rs4835681	q31.2	ENSG00000112984	5	137514408	137523404	KIF20A	5:137514408-137523404	11	3.5588	0.00018627	1
PSC	AF	5:137783690:C:G	rs4835681	5	137783690	136937065	138027271	5:136937065-138027271	707	396	rs4835681	q31.2	ENSG00000094880	5	137523339	137549032	CDC23	5:137523339-137549032	34	3.641	0.00013577	1
PSC	AF	5:137783690:C:G	rs4835681	5	137783690	136937065	138027271	5:136937065-138027271	707	396	rs4835681	q31.2	ENSG00000146013	5	137588068	137610360	GFRA3	5:137588068-137610360	37	3.5218	0.00021433	1
PSC	AF	5:137783690:C:G	rs4835681	5	137783690	136937065	138027271	5:136937065-138027271	707	396	rs4835681	q31.2	ENSG00000158402	5	137620954	137674044	CDC25C	5:137620954-137674044	113	3.7048	0.00010579	1
PSC	AF	5:137783690:C:G	rs4835681	5	137783690	136937065	138027271	5:136937065-138027271	707	396	rs4835681	q31.2	ENSG00000120709	5	137667624	137685416	FAM53C	5:137667624-137685416	34	4.262	1.0129e-05	1
PSC	AF	5:137783690:C:G	rs4835681	5	137783690	136937065	138027271	5:136937065-138027271	707	396	rs4835681	q31.2	ENSG00000120733	5	137688285	137772717	KDM3B	5:137688285-137772717	173	4.1436	1.7093e-05	1
PSC	AF	5:137783690:C:G	rs4835681	5	137783690	136937065	138027271	5:136937065-138027271	707	396	rs4835681	q31.2	ENSG00000132563	5	137774706	137782658	REEP2	5:137774706-137782658	21	5.5952	1.1021e-08	1
PSC	AF	5:137783690:C:G	rs4835681	5	137783690	136937065	138027271	5:136937065-138027271	707	396	rs4835681	q31.2	ENSG00000120738	5	137801179	137805004	EGR1	5:137801179-137805004	4	2.4423	0.007298	0
PSC	AF	5:137783690:C:G	rs4835681	5	137783690	136937065	138027271	5:136937065-138027271	707	396	rs4835681	q31.2	ENSG00000120705	5	137841784	137878989	ETF1	5:137841784-137878989	54	2.1976	0.013989	0
PSC	AF	5:137783690:C:G	rs4835681	5	137783690	136937065	138027271	5:136937065-138027271	707	396	rs4835681	q31.2	ENSG00000113013	5	137890571	137911133	HSPA9	5:137890571-137911133	27	1.9726	0.024273	0
PSC	AF	5:142742537:C:T	rs2963154	5	142742537	142531685	143171581	5:142531685-143171581	508	308	rs2963154;rs12153151	q31.3	ENSG00000113580	5	142657496	142815077	NR3C1	5:142657496-142815077	205	4.7845	8.5689e-07	1
PSC	AF	5:142742537:C:T	rs2963154	5	142742537	142531685	143171581	5:142531685-143171581	508	308	rs2963154;rs12153151	q31.3	ENSG00000145819	5	142149949	142608576	ARHGAP26	5:142149949-142608576	832	2.4752	0.0066573	1
PSC	AF	6:18393271:G:T	rs1853589	6	18393271	17616556	18699885	6:17616556-18699885	452	254	rs1853589	p22.3	ENSG00000165097	6	18155560	18224084	KDM1B	6:18155560-18224084	202	3.1693	0.00076401	1
PSC	AF	6:18393271:G:T	rs1853589	6	18393271	17616556	18699885	6:17616556-18699885	452	254	rs1853589	p22.3	ENSG00000124795	6	18224099	18265054	DEK	6:18224099-18265054	69	4.5283	2.9726e-06	1
PSC	AF	6:18393271:G:T	rs1853589	6	18393271	17616556	18699885	6:17616556-18699885	452	254	rs1853589	p22.3	ENSG00000137393	6	18368779	18469105	RNF144B	6:18368779-18469105	415	3.7646	8.3392e-05	1
PSC	AF	6:27217719:C:G	rs9393795	6	27217719	25413403	28216486	6:25413403-28216486	3108	814	rs733528;rs3807028;rs9393795	p22.1	ENSG00000079689	6	25652464	25702011	SCGN	6:25652464-25702011	142	2.9072	0.0018236	0
PSC	AF	6:27217719:C:G	rs9393795	6	27217719	25413403	28216486	6:25413403-28216486	3108	814	rs733528;rs3807028;rs9393795	p22.1	ENSG00000146039	6	25754927	25781419	SLC17A4	6:25754927-25781419	81	1.992	0.023184	0
PSC	AF	6:27217719:C:G	rs9393795	6	27217719	25413403	28216486	6:25413403-28216486	3108	814	rs733528;rs3807028;rs9393795	p22.1	ENSG00000124568	6	25783125	25832287	SLC17A1	6:25783125-25832287	100	2.7252	0.0032132	0
PSC	AF	6:27217719:C:G	rs9393795	6	27217719	25413403	28216486	6:25413403-28216486	3108	814	rs733528;rs3807028;rs9393795	p22.1	ENSG00000124564	6	25833294	25882514	SLC17A3	6:25833294-25882514	95	2.4084	0.0080105	0
PSC	AF	6:27217719:C:G	rs9393795	6	27217719	25413403	28216486	6:25413403-28216486	3108	814	rs733528;rs3807028;rs9393795	p22.1	ENSG00000112337	6	25912982	25930946	SLC17A2	6:25912982-25930946	42	2.0131	0.022053	0
PSC	AF	6:27217719:C:G	rs9393795	6	27217719	25413403	28216486	6:25413403-28216486	3108	814	rs733528;rs3807028;rs9393795	p22.1	ENSG00000112343	6	25963030	25987384	TRIM38	6:25963030-25987384	32	3.241	0.00059549	1
PSC	AF	6:27217719:C:G	rs9393795	6	27217719	25413403	28216486	6:25413403-28216486	3108	814	rs733528;rs3807028;rs9393795	p22.1	ENSG00000124610	6	26017260	26018040	HIST1H1A	6:26017260-26018040	1	2.5512	0.0053671	0
PSC	AF	6:27217719:C:G	rs9393795	6	27217719	25413403	28216486	6:25413403-28216486	3108	814	rs733528;rs3807028;rs9393795	p22.1	ENSG00000198366	6	26020718	26021186	HIST1H3A	6:26020718-26021186	1	2.1979	0.013977	0
PSC	AF	6:27217719:C:G	rs9393795	6	27217719	25413403	28216486	6:25413403-28216486	3108	814	rs733528;rs3807028;rs9393795	p22.1	ENSG00000124529	6	26027124	26027480	HIST1H4B	6:26027124-26027480	2	2.6364	0.0041893	0
PSC	AF	6:27217719:C:G	rs9393795	6	27217719	25413403	28216486	6:25413403-28216486	3108	814	rs733528;rs3807028;rs9393795	p22.1	ENSG00000124693	6	26031817	26032288	HIST1H3B	6:26031817-26032288	1	2.0202	0.021681	0
PSC	AF	6:27217719:C:G	rs9393795	6	27217719	25413403	28216486	6:25413403-28216486	3108	814	rs733528;rs3807028;rs9393795	p22.1	ENSG00000137259	6	26033320	26033796	HIST1H2AB	6:26033320-26033796	1	1.972	0.024302	0
PSC	AF	6:27217719:C:G	rs9393795	6	27217719	25413403	28216486	6:25413403-28216486	3108	814	rs733528;rs3807028;rs9393795	p22.1	ENSG00000010704	6	26087509	26098571	HFE	6:26087509-26098571	23	3.5223	0.00021392	1
PSC	AF	6:27217719:C:G	rs9393795	6	27217719	25413403	28216486	6:25413403-28216486	3108	814	rs733528;rs3807028;rs9393795	p22.1	ENSG00000197061	6	26104104	26104518	HIST1H4C	6:26104104-26104518	2	2.3143	0.010326	0
PSC	AF	6:27217719:C:G	rs9393795	6	27217719	25413403	28216486	6:25413403-28216486	3108	814	rs733528;rs3807028;rs9393795	p22.1	ENSG00000187475	6	26107640	26108364	HIST1H1T	6:26107640-26108364	3	2.5543	0.0053202	0
PSC	AF	6:27217719:C:G	rs9393795	6	27217719	25413403	28216486	6:25413403-28216486	3108	814	rs733528;rs3807028;rs9393795	p22.1	ENSG00000180596	6	26115101	26124154	HIST1H2BC	6:26115101-26124154	23	2.479	0.0065876	0
PSC	AF	6:27217719:C:G	rs9393795	6	27217719	25413403	28216486	6:25413403-28216486	3108	814	rs733528;rs3807028;rs9393795	p22.1	ENSG00000180573	6	26124373	26139344	HIST1H2AC	6:26124373-26139344	43	2.2208	0.013182	0
PSC	AF	6:27217719:C:G	rs9393795	6	27217719	25413403	28216486	6:25413403-28216486	3108	814	rs733528;rs3807028;rs9393795	p22.1	ENSG00000158373	6	26158349	26171577	HIST1H2BD	6:26158349-26171577	15	2.3105	0.010429	0
PSC	AF	6:27217719:C:G	rs9393795	6	27217719	25413403	28216486	6:25413403-28216486	3108	814	rs733528;rs3807028;rs9393795	p22.1	ENSG00000197697	6	26183958	26184454	HIST1H2BE	6:26183958-26184454	2	3.0104	0.0013045	0
PSC	AF	6:27217719:C:G	rs9393795	6	27217719	25413403	28216486	6:25413403-28216486	3108	814	rs733528;rs3807028;rs9393795	p22.1	ENSG00000197409	6	26197068	26199521	HIST1H3D	6:26197068-26199521	8	1.9156	0.027708	0
PSC	AF	6:27217719:C:G	rs9393795	6	27217719	25413403	28216486	6:25413403-28216486	3108	814	rs733528;rs3807028;rs9393795	p22.1	ENSG00000196866	6	26199079	26199471	HIST1H2AD	6:26199079-26199471	2	2.3704	0.0088841	0
PSC	AF	6:27217719:C:G	rs9393795	6	27217719	25413403	28216486	6:25413403-28216486	3108	814	rs733528;rs3807028;rs9393795	p22.1	ENSG00000198518	6	26204858	26206266	HIST1H4E	6:26204858-26206266	7	2.393	0.0083548	0
PSC	AF	6:27217719:C:G	rs9393795	6	27217719	25413403	28216486	6:25413403-28216486	3108	814	rs733528;rs3807028;rs9393795	p22.1	ENSG00000187990	6	26216428	26216872	HIST1H2BG	6:26216428-26216872	2	2.1643	0.015221	0
PSC	AF	6:27217719:C:G	rs9393795	6	27217719	25413403	28216486	6:25413403-28216486	3108	814	rs733528;rs3807028;rs9393795	p22.1	ENSG00000124575	6	26234440	26235216	HIST1H1D	6:26234440-26235216	3	2.1779	0.014706	0
PSC	AF	6:27217719:C:G	rs9393795	6	27217719	25413403	28216486	6:25413403-28216486	3108	814	rs733528;rs3807028;rs9393795	p22.1	ENSG00000198327	6	26240561	26240976	HIST1H4F	6:26240561-26240976	3	2.2465	0.012337	0
PSC	AF	6:27217719:C:G	rs9393795	6	27217719	25413403	28216486	6:25413403-28216486	3108	814	rs733528;rs3807028;rs9393795	p22.1	ENSG00000124578	6	26246886	26247259	HIST1H4G	6:26246886-26247259	1	2.8875	0.0019414	0
PSC	AF	6:27217719:C:G	rs9393795	6	27217719	25413403	28216486	6:25413403-28216486	3108	814	rs733528;rs3807028;rs9393795	p22.1	ENSG00000158406	6	26281283	26285762	HIST1H4H	6:26281283-26285762	9	3.7748	8.0068e-05	1
PSC	AF	6:27217719:C:G	rs9393795	6	27217719	25413403	28216486	6:25413403-28216486	3108	814	rs733528;rs3807028;rs9393795	p22.1	ENSG00000186470	6	26365387	26378546	BTN3A2	6:26365387-26378546	42	4.9536	3.6418e-07	1
PSC	AF	6:27217719:C:G	rs9393795	6	27217719	25413403	28216486	6:25413403-28216486	3108	814	rs733528;rs3807028;rs9393795	p22.1	ENSG00000124508	6	26383324	26395102	BTN2A2	6:26383324-26395102	36	2.7818	0.0027027	0
PSC	AF	6:27217719:C:G	rs9393795	6	27217719	25413403	28216486	6:25413403-28216486	3108	814	rs733528;rs3807028;rs9393795	p22.1	ENSG00000026950	6	26402465	26415444	BTN3A1	6:26402465-26415444	45	3.231	0.00061683	1
PSC	AF	6:27217719:C:G	rs9393795	6	27217719	25413403	28216486	6:25413403-28216486	3108	814	rs733528;rs3807028;rs9393795	p22.1	ENSG00000111801	6	26440700	26453643	BTN3A3	6:26440700-26453643	24	3.7913	7.4917e-05	1
PSC	AF	6:27217719:C:G	rs9393795	6	27217719	25413403	28216486	6:25413403-28216486	3108	814	rs733528;rs3807028;rs9393795	p22.1	ENSG00000112763	6	26458150	26476849	BTN2A1	6:26458150-26476849	37	2.5149	0.0059537	0
PSC	AF	6:27217719:C:G	rs9393795	6	27217719	25413403	28216486	6:25413403-28216486	3108	814	rs733528;rs3807028;rs9393795	p22.1	ENSG00000124557	6	26501449	26510650	BTN1A1	6:26501449-26510650	17	4.5039	3.3352e-06	1
PSC	AF	6:27217719:C:G	rs9393795	6	27217719	25413403	28216486	6:25413403-28216486	3108	814	rs733528;rs3807028;rs9393795	p22.1	ENSG00000182952	6	26538633	26546482	HMGN4	6:26538633-26546482	15	4.4623	4.0537e-06	1
PSC	AF	6:27217719:C:G	rs9393795	6	27217719	25413403	28216486	6:25413403-28216486	3108	814	rs733528;rs3807028;rs9393795	p22.1	ENSG00000146109	6	26597180	26600278	ABT1	6:26597180-26600278	8	4.4992	3.4098e-06	1
PSC	AF	6:27217719:C:G	rs9393795	6	27217719	25413403	28216486	6:25413403-28216486	3108	814	rs733528;rs3807028;rs9393795	p22.1	ENSG00000181315	6	26636518	26659980	ZNF322	6:26636518-26659980	45	4.4706	3.8991e-06	1
PSC	AF	6:27217719:C:G	rs9393795	6	27217719	25413403	28216486	6:25413403-28216486	3108	814	rs733528;rs3807028;rs9393795	p22.1	ENSG00000124635	6	27093676	27100541	HIST1H2BJ	6:27093676-27100541	12	3.1909	0.00070912	1
PSC	AF	6:27217719:C:G	rs9393795	6	27217719	25413403	28216486	6:25413403-28216486	3108	814	rs733528;rs3807028;rs9393795	p22.1	ENSG00000184825	6	27114861	27115317	HIST1H2AH	6:27114861-27115317	3	1.8367	0.033124	0
PSC	AF	6:27217719:C:G	rs9393795	6	27217719	25413403	28216486	6:25413403-28216486	3108	814	rs733528;rs3807028;rs9393795	p22.1	ENSG00000112812	6	27215480	27224403	PRSS16	6:27215480-27224403	14	4.3193	7.8267e-06	1
PSC	AF	6:27217719:C:G	rs9393795	6	27217719	25413403	28216486	6:25413403-28216486	3108	814	rs733528;rs3807028;rs9393795	p22.1	ENSG00000158553	6	27253682	27279949	POM121L2	6:27253682-27279949	78	3.458	0.00027214	1
PSC	AF	6:27217719:C:G	rs9393795	6	27217719	25413403	28216486	6:25413403-28216486	3108	814	rs733528;rs3807028;rs9393795	p22.1	ENSG00000124613	6	27342394	27371683	ZNF391	6:27342394-27371683	141	2.2357	0.012686	0
PSC	AF	6:27217719:C:G	rs9393795	6	27217719	25413403	28216486	6:25413403-28216486	3108	814	rs733528;rs3807028;rs9393795	p22.1	ENSG00000096654	6	27418522	27440897	ZNF184	6:27418522-27440897	72	1.9844	0.023608	0
PSC	AF	6:27217719:C:G	rs9393795	6	27217719	25413403	28216486	6:25413403-28216486	3108	814	rs733528;rs3807028;rs9393795	p22.1	ENSG00000233822	6	27806323	27823487	HIST1H2BN	6:27806323-27823487	8	1.8582	0.031569	0
PSC	AF	6:27217719:C:G	rs9393795	6	27217719	25413403	28216486	6:25413403-28216486	3108	814	rs733528;rs3807028;rs9393795	p22.1	ENSG00000197279	6	28048753	28057341	ZNF165	6:28048753-28057341	8	3.3668	0.00038028	1
PSC	AF	6:27217719:C:G	rs9393795	6	27217719	25413403	28216486	6:25413403-28216486	3108	814	rs733528;rs3807028;rs9393795	p22.1	ENSG00000196812	6	28092338	28097860	ZSCAN16	6:28092338-28097860	3	4.3804	5.9229e-06	1
PSC	AF	6:27217719:C:G	rs9393795	6	27217719	25413403	28216486	6:25413403-28216486	3108	814	rs733528;rs3807028;rs9393795	p22.1	ENSG00000198315	6	28109688	28127250	ZKSCAN8	6:28109688-28127250	20	2.7481	0.0029972	0
PSC	AF	6:27217719:C:G	rs9393795	6	27217719	25413403	28216486	6:25413403-28216486	3108	814	rs733528;rs3807028;rs9393795	p22.1	ENSG00000137185	6	28192664	28201260	ZSCAN9	6:28192664-28201260	17	4.3414	7.0792e-06	1
PSC	AF	6:27217719:C:G	rs9393795	6	27217719	25413403	28216486	6:25413403-28216486	3108	814	rs733528;rs3807028;rs9393795	p22.1	ENSG00000079691	6	25279306	25620758	LRRC16A	6:25279306-25620758	1159	3.6532	0.00012949	1
PSC	AF	6:27217719:C:G	rs9393795	6	27217719	25413403	28216486	6:25413403-28216486	3108	814	rs733528;rs3807028;rs9393795	p22.1	ENSG00000187626	6	28212401	28227011	ZKSCAN4	6:28212401-28227011	22	3.2759	0.00052669	1
PSC	AF	6:119009913:A:G	rs6911599	6	119009913	118424187	119430226	6:118424187-119430226	761	433	rs6911599	q22.31	ENSG00000111860	6	118781935	119031238	CEP85L	6:118781935-119031238	630	4.4448	4.3992e-06	1
PSC	AF	6:119009913:A:G	rs6911599	6	119009913	118424187	119430226	6:118424187-119430226	761	433	rs6911599	q22.31	ENSG00000198523	6	118869461	118881893	PLN	6:118869461-118881893	20	3.0404	0.0011814	1
PSC	AF	6:119009913:A:G	rs6911599	6	119009913	118424187	119430226	6:118424187-119430226	761	433	rs6911599	q22.31	ENSG00000196376	6	118228689	118638839	SLC35F1	6:118228689-118638839	958	4.8278	6.9032e-07	1
PSC	AF	6:119009913:A:G	rs6911599	6	119009913	118424187	119430226	6:118424187-119430226	761	433	rs6911599	q22.31	ENSG00000111879	6	119280928	119470552	FAM184A	6:119280928-119470552	473	2.5294	0.0057132	1
PSC	AF	10:105520494:A:G	rs10786765	10	105520494	105462694	105794855	10:105462694-105794855	179	68	rs10786765	q24.33	ENSG00000107960	10	105642300	105677963	OBFC1	10:105642300-105677963	68	2.8175	0.00242	1
PSC	AF	10:105520494:A:G	rs10786765	10	105520494	105462694	105794855	10:105462694-105794855	179	68	rs10786765	q24.33	ENSG00000107957	10	105348285	105615301	SH3PXD2A	10:105348285-105615301	483	5.5818	1.1899e-08	1
PSC	AF	10:105520494:A:G	rs10786765	10	105520494	105462694	105794855	10:105462694-105794855	179	68	rs10786765	q24.33	ENSG00000065618	10	105791044	105845760	COL17A1	10:105791044-105845760	68	2.746	0.003016	1
PSC	AF	10:115347648:A:C	rs932653	10	115347648	115329093	115516181	10:115329093-115516181	191	124	rs932653	q25.3	ENSG00000197893	10	115348475	115423886	NRAP	10:115348475-115423886	237	3.6819	0.00011573	1
PSC	AF	10:115347648:A:C	rs932653	10	115347648	115329093	115516181	10:115329093-115516181	191	124	rs932653	q25.3	ENSG00000148702	10	115310596	115349361	HABP2	10:115310596-115349361	139	2.9889	0.0013997	1
PSC	AF	17:7452977:C:T	rs9899183	17	7452977	7259087	7632621	17:7259087-7632621	446	216	rs9899183	p13.1	ENSG00000169992	17	7308193	7323179	NLGN2	17:7308193-7323179	18	2.8085	0.0024886	0
PSC	AF	17:7452977:C:T	rs9899183	17	7452977	7259087	7632621	17:7259087-7632621	446	216	rs9899183	p13.1	ENSG00000161958	17	7341592	7348256	FGF11	17:7341592-7348256	7	4.5372	2.85e-06	1
PSC	AF	17:7452977:C:T	rs9899183	17	7452977	7259087	7632621	17:7259087-7632621	446	216	rs9899183	p13.1	ENSG00000170175	17	7348380	7361026	CHRNB1	17:7348380-7361026	27	4.0099	3.0374e-05	1
PSC	AF	17:7452977:C:T	rs9899183	17	7452977	7259087	7632621	17:7259087-7632621	446	216	rs9899183	p13.1	ENSG00000174282	17	7362685	7387582	ZBTB4	17:7362685-7387582	50	4.2032	1.316e-05	1
PSC	AF	17:7452977:C:T	rs9899183	17	7452977	7259087	7632621	17:7259087-7632621	446	216	rs9899183	p13.1	ENSG00000259224	17	7384721	7386383	SLC35G6	17:7384721-7386383	5	3.4471	0.00028327	1
PSC	AF	17:7452977:C:T	rs9899183	17	7452977	7259087	7632621	17:7259087-7632621	446	216	rs9899183	p13.1	ENSG00000181222	17	7387685	7417933	POLR2A	17:7387685-7417933	101	3.8175	6.7409e-05	1
PSC	AF	17:7452977:C:T	rs9899183	17	7452977	7259087	7632621	17:7259087-7632621	446	216	rs9899183	p13.1	ENSG00000239697	17	7452208	7464925	TNFSF12	17:7452208-7464925	35	4.3897	5.6743e-06	1
PSC	AF	17:7452977:C:T	rs9899183	17	7452977	7259087	7632621	17:7259087-7632621	446	216	rs9899183	p13.1	ENSG00000248871	17	7452416	7464918	TNFSF12-TNFSF13	17:7452416-7464918	35	4.3897	5.6743e-06	1
PSC	AF	17:7452977:C:T	rs9899183	17	7452977	7259087	7632621	17:7259087-7632621	446	216	rs9899183	p13.1	ENSG00000161955	17	7461609	7464925	TNFSF13	17:7461609-7464925	6	1.9967	0.022928	0
PSC	AF	17:7452977:C:T	rs9899183	17	7452977	7259087	7632621	17:7259087-7632621	446	216	rs9899183	p13.1	ENSG00000161956	17	7465192	7475287	SENP3	17:7465192-7475287	21	2.726	0.0032058	0
PSC	AF	17:7452977:C:T	rs9899183	17	7452977	7259087	7632621	17:7259087-7632621	446	216	rs9899183	p13.1	ENSG00000161960	17	7476024	7482323	EIF4A1	17:7476024-7482323	18	2.4367	0.0074103	0
PSC	AF	17:7452977:C:T	rs9899183	17	7452977	7259087	7632621	17:7259087-7632621	446	216	rs9899183	p13.1	ENSG00000129226	17	7482785	7485429	CD68	17:7482785-7485429	5	1.7991	0.036003	0
PSC	AF	17:7452977:C:T	rs9899183	17	7452977	7259087	7632621	17:7259087-7632621	446	216	rs9899183	p13.1	ENSG00000129255	17	7486847	7496107	MPDU1	17:7486847-7496107	10	3.2806	0.00051794	1
PSC	AF	17:7452977:C:T	rs9899183	17	7452977	7259087	7632621	17:7259087-7632621	446	216	rs9899183	p13.1	ENSG00000129194	17	7491496	7493488	SOX15	17:7491496-7493488	3	2.5119	0.0060038	0
PSC	AF	17:7452977:C:T	rs9899183	17	7452977	7259087	7632621	17:7259087-7632621	446	216	rs9899183	p13.1	ENSG00000129245	17	7494548	7518189	FXR2	17:7494548-7518189	22	3.8751	5.328e-05	1
PSC	AF	17:7452977:C:T	rs9899183	17	7452977	7259087	7632621	17:7259087-7632621	446	216	rs9899183	p13.1	ENSG00000129214	17	7517382	7536700	SHBG	17:7517382-7536700	29	4.1475	1.6803e-05	1
PSC	AF	17:7452977:C:T	rs9899183	17	7452977	7259087	7632621	17:7259087-7632621	446	216	rs9899183	p13.1	ENSG00000141504	17	7529552	7531194	SAT2	17:7529552-7531194	3	1.9641	0.024759	0
PSC	AF	17:7452977:C:T	rs9899183	17	7452977	7259087	7632621	17:7259087-7632621	446	216	rs9899183	p13.1	ENSG00000141510	17	7565097	7590856	TP53	17:7565097-7590856	42	1.9102	0.028056	0
PSC	AF	17:7452977:C:T	rs9899183	17	7452977	7259087	7632621	17:7259087-7632621	446	216	rs9899183	p13.1	ENSG00000108947	17	7608520	7614696	EFNB3	17:7608520-7614696	7	2.3032	0.010634	0
PSC	AF	18:46527453:A:G	rs698614	18	46527453	46451146	46551262	18:46451146-46551262	123	40	rs698614	q21.1	ENSG00000101665	18	46446223	46477081	SMAD7	18:46446223-46477081	67	1.7898	0.036746	1
AFLD	Hypertension	1:113205367:C:T	rs12025785	1	113205367	112538466	113686534	1:112538466-113686534	141	76	rs12025785	p13.2	ENSG00000134245	1	113009163	113072787	WNT2B	1:113009163-113072787	146	3.4222	0.00031061	1
AFLD	Hypertension	1:113205367:C:T	rs12025785	1	113205367	112538466	113686534	1:112538466-113686534	141	76	rs12025785	p13.2	ENSG00000007341	1	113066140	113163447	ST7L	1:113066140-113163447	205	3.5459	0.00019566	1
AFLD	Hypertension	1:113205367:C:T	rs12025785	1	113205367	112538466	113686534	1:112538466-113686534	141	76	rs12025785	p13.2	ENSG00000116489	1	113161795	113214241	CAPZA1	1:113161795-113214241	71	3.1806	0.00073487	1
AFLD	Hypertension	1:113205367:C:T	rs12025785	1	113205367	112538466	113686534	1:112538466-113686534	141	76	rs12025785	p13.2	ENSG00000155363	1	113215763	113243368	MOV10	1:113215763-113243368	52	3.9629	3.7021e-05	1
AFLD	Hypertension	1:113205367:C:T	rs12025785	1	113205367	112538466	113686534	1:112538466-113686534	141	76	rs12025785	p13.2	ENSG00000155366	1	113243728	113250056	RHOC	1:113243728-113250056	14	3.1187	0.00090811	1
AFLD	Hypertension	1:113205367:C:T	rs12025785	1	113205367	112538466	113686534	1:112538466-113686534	141	76	rs12025785	p13.2	ENSG00000271810	1	113245236	113254055	RP11-426L16.10	1:113245236-113254055	19	3.1662	0.00077224	1
AFLD	Hypertension	1:113205367:C:T	rs12025785	1	113205367	112538466	113686534	1:112538466-113686534	141	76	rs12025785	p13.2	ENSG00000155367	1	113252616	113258099	PPM1J	1:113252616-113258099	12	1.9089	0.028135	0
AFLD	Hypertension	3:27249655:C:G	rs2120892	3	27249655	27038340	27601516	3:27038340-27601516	810	543	rs2120892	p24.1	ENSG00000163491	3	27151576	27410951	NEK10	3:27151576-27410951	784	5.584	1.1751e-08	1
AFLD	Hypertension	3:27249655:C:G	rs2120892	3	27249655	27038340	27601516	3:27038340-27601516	810	543	rs2120892	p24.1	ENSG00000033867	3	27414214	27525911	SLC4A7	3:27414214-27525911	334	5.0695	1.9945e-07	1
AFLD	Hypertension	3:168854925:A:C	rs2242338	3	168854925	168666078	168930472	3:168666078-168930472	238	181	rs2242338	q26.2	ENSG00000085276	3	168801287	169381406	MECOM	3:168801287-169381406	1708	4.0505	2.5556e-05	1
AFLD	Hypertension	4:77420598:G:GTATAAC	rs60117481	4	77420598	77019353	77494564	4:77019353-77494564	296	219	rs60117481	q21.1	ENSG00000163749	4	77234154	77343021	CCDC158	4:77234154-77343021	189	2.843	0.0022343	1
AFLD	Hypertension	4:77420598:G:GTATAAC	rs60117481	4	77420598	77019353	77494564	4:77019353-77494564	296	219	rs60117481	q21.1	ENSG00000138771	4	77356253	77704406	SHROOM3	4:77356253-77704406	988	2.1166	0.017145	0
AFLD	Hypertension	5:32808264:C:T	rs62368094	5	32808264	32725352	32949080	5:32725352-32949080	304	224	rs62368094	p13.3	ENSG00000181495	5	32788945	32791819	AC026703.1	5:32788945-32791819	1	2.1793	0.014655	1
AFLD	Hypertension	5:32808264:C:T	rs62368094	5	32808264	32725352	32949080	5:32725352-32949080	304	224	rs62368094	p13.3	ENSG00000113389	5	32689176	32791819	NPR3	5:32689176-32791819	244	5.5854	1.1655e-08	1
AFLD	Hypertension	8:8908303:A:G	rs4841090	8	8908303	7995383	12456239	8:7995383-12456239	7464	5587	rs4841090;rs6982308;rs11250160	p23.1	ENSG00000182319	8	8175258	8244008	SGK223	8:8175258-8244008	257	2.4453	0.0072363	0
AFLD	Hypertension	8:8908303:A:G	rs4841090	8	8908303	7995383	12456239	8:7995383-12456239	7464	5587	rs4841090;rs6982308;rs11250160	p23.1	ENSG00000253958	8	8559448	8561616	CLDN23	8:8559448-8561616	17	2.4928	0.0063365	0
AFLD	Hypertension	8:8908303:A:G	rs4841090	8	8908303	7995383	12456239	8:7995383-12456239	7464	5587	rs4841090;rs6982308;rs11250160	p23.1	ENSG00000147324	8	8640864	8751155	MFHAS1	8:8640864-8751155	512	4.6294	1.8338e-06	1
AFLD	Hypertension	8:8908303:A:G	rs4841090	8	8908303	7995383	12456239	8:7995383-12456239	7464	5587	rs4841090;rs6982308;rs11250160	p23.1	ENSG00000104626	8	8859657	8974256	ERI1	8:8859657-8974256	453	3.8548	5.7906e-05	1
AFLD	Hypertension	8:8908303:A:G	rs4841090	8	8908303	7995383	12456239	8:7995383-12456239	7464	5587	rs4841090;rs6982308;rs11250160	p23.1	ENSG00000173281	8	8993765	9009084	PPP1R3B	8:8993765-9009084	58	2.7292	0.0031746	0
AFLD	Hypertension	8:8908303:A:G	rs4841090	8	8908303	7995383	12456239	8:7995383-12456239	7464	5587	rs4841090;rs6982308;rs11250160	p23.1	ENSG00000253426	8	9009252	9025646	RP11-10A14.4	8:9009252-9025646	24	2.644	0.0040965	0
AFLD	Hypertension	8:8908303:A:G	rs4841090	8	8908303	7995383	12456239	8:7995383-12456239	7464	5587	rs4841090;rs6982308;rs11250160	p23.1	ENSG00000173273	8	9413424	9639856	TNKS	8:9413424-9639856	804	2.8544	0.0021562	0
AFLD	Hypertension	8:8908303:A:G	rs4841090	8	8908303	7995383	12456239	8:7995383-12456239	7464	5587	rs4841090;rs6982308;rs11250160	p23.1	ENSG00000175806	8	9911778	10286401	MSRA	8:9911778-10286401	1593	5.1472	1.322e-07	1
AFLD	Hypertension	8:8908303:A:G	rs4841090	8	8908303	7995383	12456239	8:7995383-12456239	7464	5587	rs4841090;rs6982308;rs11250160	p23.1	ENSG00000183638	8	10463859	10569697	RP1L1	8:10463859-10569697	339	4.4786	3.757e-06	1
AFLD	Hypertension	8:8908303:A:G	rs4841090	8	8908303	7995383	12456239	8:7995383-12456239	7464	5587	rs4841090;rs6982308;rs11250160	p23.1	ENSG00000171056	8	10581278	10697357	SOX7	8:10581278-10697357	563	3.7862	7.6486e-05	1
AFLD	Hypertension	8:8908303:A:G	rs4841090	8	8908303	7995383	12456239	8:7995383-12456239	7464	5587	rs4841090;rs6982308;rs11250160	p23.1	ENSG00000258724	8	10582909	10697357	SOX7	8:10582909-10697357	558	3.7548	8.6734e-05	1
AFLD	Hypertension	8:8908303:A:G	rs4841090	8	8908303	7995383	12456239	8:7995383-12456239	7464	5587	rs4841090;rs6982308;rs11250160	p23.1	ENSG00000254093	8	10622473	10697394	PINX1	8:10622473-10697394	407	3.2196	0.00064177	1
AFLD	Hypertension	8:8908303:A:G	rs4841090	8	8908303	7995383	12456239	8:7995383-12456239	7464	5587	rs4841090;rs6982308;rs11250160	p23.1	ENSG00000171044	8	10753555	11058875	XKR6	8:10753555-11058875	1090	4.7227	1.1637e-06	1
AFLD	Hypertension	8:8908303:A:G	rs4841090	8	8908303	7995383	12456239	8:7995383-12456239	7464	5587	rs4841090;rs6982308;rs11250160	p23.1	ENSG00000215346	8	10983980	10987745	AF131215.5	8:10983980-10987745	13	3.8471	5.9753e-05	1
AFLD	Hypertension	8:8908303:A:G	rs4841090	8	8908303	7995383	12456239	8:7995383-12456239	7464	5587	rs4841090;rs6982308;rs11250160	p23.1	ENSG00000104643	8	11141925	11185646	MTMR9	8:11141925-11185646	118	2.2191	0.01324	0
AFLD	Hypertension	8:8908303:A:G	rs4841090	8	8908303	7995383	12456239	8:7995383-12456239	7464	5587	rs4841090;rs6982308;rs11250160	p23.1	ENSG00000177710	8	11188397	11189717	SLC35G5	8:11188397-11189717	9	2.6781	0.0037025	0
AFLD	Hypertension	8:8908303:A:G	rs4841090	8	8908303	7995383	12456239	8:7995383-12456239	7464	5587	rs4841090;rs6982308;rs11250160	p23.1	ENSG00000184608	8	11225911	11296167	C8orf12	8:11225911-11296167	342	5.1844	1.0833e-07	1
AFLD	Hypertension	8:8908303:A:G	rs4841090	8	8908303	7995383	12456239	8:7995383-12456239	7464	5587	rs4841090;rs6982308;rs11250160	p23.1	ENSG00000154319	8	11278972	11332224	FAM167A	8:11278972-11332224	310	3.1628	0.00078138	1
AFLD	Hypertension	8:8908303:A:G	rs4841090	8	8908303	7995383	12456239	8:7995383-12456239	7464	5587	rs4841090;rs6982308;rs11250160	p23.1	ENSG00000136573	8	11351510	11422113	BLK	8:11351510-11422113	286	4.3856	5.7835e-06	1
AFLD	Hypertension	8:8908303:A:G	rs4841090	8	8908303	7995383	12456239	8:7995383-12456239	7464	5587	rs4841090;rs6982308;rs11250160	p23.1	ENSG00000136574	8	11534468	11617511	GATA4	8:11534468-11617511	268	4.4766	3.7923e-06	1
AFLD	Hypertension	8:8908303:A:G	rs4841090	8	8908303	7995383	12456239	8:7995383-12456239	7464	5587	rs4841090;rs6982308;rs11250160	p23.1	ENSG00000154328	8	11627148	11644855	NEIL2	8:11627148-11644855	101	3.2305	0.00061784	1
AFLD	Hypertension	8:8908303:A:G	rs4841090	8	8908303	7995383	12456239	8:7995383-12456239	7464	5587	rs4841090;rs6982308;rs11250160	p23.1	ENSG00000079459	8	11653082	11696818	FDFT1	8:11653082-11696818	249	2.0432	0.020517	0
AFLD	Hypertension	8:8908303:A:G	rs4841090	8	8908303	7995383	12456239	8:7995383-12456239	7464	5587	rs4841090;rs6982308;rs11250160	p23.1	ENSG00000164733	8	11700033	11726957	CTSB	8:11700033-11726957	145	2.2	0.013903	0
AFLD	Hypertension	8:8908303:A:G	rs4841090	8	8908303	7995383	12456239	8:7995383-12456239	7464	5587	rs4841090;rs6982308;rs11250160	p23.1	ENSG00000205884	8	11831446	11832108	DEFB136	8:11831446-11832108	5	3.9122	4.5721e-05	1
AFLD	Hypertension	8:8908303:A:G	rs4841090	8	8908303	7995383	12456239	8:7995383-12456239	7464	5587	rs4841090;rs6982308;rs11250160	p23.1	ENSG00000205883	8	11839830	11842099	DEFB135	8:11839830-11842099	11	2.1851	0.014439	0
AFLD	Hypertension	8:8908303:A:G	rs4841090	8	8908303	7995383	12456239	8:7995383-12456239	7464	5587	rs4841090;rs6982308;rs11250160	p23.1	ENSG00000205882	8	11850692	11853821	DEFB134	8:11850692-11853821	14	3.9667	3.6445e-05	1
AFLD	Hypertension	8:8908303:A:G	rs4841090	8	8908303	7995383	12456239	8:7995383-12456239	7464	5587	rs4841090;rs6982308;rs11250160	p23.1	ENSG00000255098	8	11870545	11873043	RP11-481A20.11	8:11870545-11873043	22	3.6802	0.00011652	1
AFLD	Hypertension	11:48337765:C:T	rs10838873	11	48337765	47339180	49332706	11:47339180-49332706	1840	1102	rs10838873	p11.2	ENSG00000134571	11	47352957	47374253	MYBPC3	11:47352957-47374253	37	2.7062	0.0034025	0
AFLD	Hypertension	11:48337765:C:T	rs10838873	11	48337765	47339180	49332706	11:47339180-49332706	1840	1102	rs10838873	p11.2	ENSG00000066336	11	47376411	47400127	SPI1	11:47376411-47400127	55	2.7038	0.003428	0
AFLD	Hypertension	11:48337765:C:T	rs10838873	11	48337765	47339180	49332706	11:47339180-49332706	1840	1102	rs10838873	p11.2	ENSG00000165915	11	47428683	47438047	SLC39A13	11:47428683-47438047	17	3.0002	0.0013488	1
AFLD	Hypertension	11:48337765:C:T	rs10838873	11	48337765	47339180	49332706	11:47339180-49332706	1840	1102	rs10838873	p11.2	ENSG00000165916	11	47440320	47447993	PSMC3	11:47440320-47447993	14	3.3675	0.00037926	1
AFLD	Hypertension	11:48337765:C:T	rs10838873	11	48337765	47339180	49332706	11:47339180-49332706	1840	1102	rs10838873	p11.2	ENSG00000165917	11	47459308	47470730	RAPSN	11:47459308-47470730	31	3.2107	0.00066202	1
AFLD	Hypertension	11:48337765:C:T	rs10838873	11	48337765	47339180	49332706	11:47339180-49332706	1840	1102	rs10838873	p11.2	ENSG00000149187	11	47487496	47587121	CELF1	11:47487496-47587121	106	5.2103	9.4289e-08	1
AFLD	Hypertension	11:48337765:C:T	rs10838873	11	48337765	47339180	49332706	11:47339180-49332706	1840	1102	rs10838873	p11.2	ENSG00000213619	11	47586888	47606114	NDUFS3	11:47586888-47606114	14	4.3468	6.9084e-06	1
AFLD	Hypertension	11:48337765:C:T	rs10838873	11	48337765	47339180	49332706	11:47339180-49332706	1840	1102	rs10838873	p11.2	ENSG00000110536	11	47586982	47595013	PTPMT1	11:47586982-47595013	3	2.8057	0.0025107	0
AFLD	Hypertension	11:48337765:C:T	rs10838873	11	48337765	47339180	49332706	11:47339180-49332706	1840	1102	rs10838873	p11.2	ENSG00000123444	11	47593749	47600567	KBTBD4	11:47593749-47600567	6	4.8962	4.8863e-07	1
AFLD	Hypertension	11:48337765:C:T	rs10838873	11	48337765	47339180	49332706	11:47339180-49332706	1840	1102	rs10838873	p11.2	ENSG00000231880	11	47599277	47599823	KBTBD4	11:47599277-47599823	1	2.6069	0.0045677	0
AFLD	Hypertension	11:48337765:C:T	rs10838873	11	48337765	47339180	49332706	11:47339180-49332706	1840	1102	rs10838873	p11.2	ENSG00000196666	11	47608198	47610746	FAM180B	11:47608198-47610746	3	1.8615	0.031337	0
AFLD	Hypertension	11:48337765:C:T	rs10838873	11	48337765	47339180	49332706	11:47339180-49332706	1840	1102	rs10838873	p11.2	ENSG00000109919	11	47638867	47664175	MTCH2	11:47638867-47664175	21	3.4394	0.00029152	1
AFLD	Hypertension	11:48337765:C:T	rs10838873	11	48337765	47339180	49332706	11:47339180-49332706	1840	1102	rs10838873	p11.2	ENSG00000165923	11	47681143	47736941	AGBL2	11:47681143-47736941	80	3.5972	0.00016085	1
AFLD	Hypertension	11:48337765:C:T	rs10838873	11	48337765	47339180	49332706	11:47339180-49332706	1840	1102	rs10838873	p11.2	ENSG00000109920	11	47738072	47788995	FNBP4	11:47738072-47788995	80	3.1789	0.00073916	1
AFLD	Hypertension	11:48337765:C:T	rs10838873	11	48337765	47339180	49332706	11:47339180-49332706	1840	1102	rs10838873	p11.2	ENSG00000030066	11	47799639	47870107	NUP160	11:47799639-47870107	107	3.3602	0.00038949	1
AFLD	Hypertension	11:48337765:C:T	rs10838873	11	48337765	47339180	49332706	11:47339180-49332706	1840	1102	rs10838873	p11.2	ENSG00000149177	11	48002113	48189670	PTPRJ	11:48002113-48189670	312	4.0229	2.8742e-05	1
AFLD	Hypertension	11:48337765:C:T	rs10838873	11	48337765	47339180	49332706	11:47339180-49332706	1840	1102	rs10838873	p11.2	ENSG00000175619	11	48238344	48239314	OR4B1	11:48238344-48239314	4	3.4273	0.00030477	1
AFLD	Hypertension	11:48337765:C:T	rs10838873	11	48337765	47339180	49332706	11:47339180-49332706	1840	1102	rs10838873	p11.2	ENSG00000176567	11	48285413	48286330	OR4X1	11:48285413-48286330	5	3.9575	3.7875e-05	1
AFLD	Hypertension	11:48337765:C:T	rs10838873	11	48337765	47339180	49332706	11:47339180-49332706	1840	1102	rs10838873	p11.2	ENSG00000176555	11	48327775	48328704	OR4S1	11:48327775-48328704	2	3.168	0.00076751	1
AFLD	Hypertension	11:48337765:C:T	rs10838873	11	48337765	47339180	49332706	11:47339180-49332706	1840	1102	rs10838873	p11.2	ENSG00000176547	11	48346472	48347507	OR4C3	11:48346472-48347507	1	2.8272	0.0023478	0
AFLD	Hypertension	11:48337765:C:T	rs10838873	11	48337765	47339180	49332706	11:47339180-49332706	1840	1102	rs10838873	p11.2	ENSG00000182053	11	49050504	49059579	TRIM49B	11:49050504-49059579	32	3.7393	9.228e-05	1
AFLD	Hypertension	11:48337765:C:T	rs10838873	11	48337765	47339180	49332706	11:47339180-49332706	1840	1102	rs10838873	p11.2	ENSG00000214891	11	49075266	49080664	TRIM64C	11:49075266-49080664	15	4.4225	4.8774e-06	1
AFLD	Hypertension	11:48337765:C:T	rs10838873	11	48337765	47339180	49332706	11:47339180-49332706	1840	1102	rs10838873	p11.2	ENSG00000086205	11	49168187	49230222	FOLH1	11:49168187-49230222	211	2.259	0.011941	0
AFLD	Hypertension	12:54418143:A:C	rs894737	12	54418143	54352862	54541750	12:54352862-54541750	94	47	rs894737	q13.13	ENSG00000180818	12	54378849	54384063	HOXC10	12:54378849-54384063	8	1.654	0.04906	0
AFLD	Hypertension	12:54418143:A:C	rs894737	12	54418143	54352862	54541750	12:54352862-54541750	94	47	rs894737	q13.13	ENSG00000273049	12	54379629	54428672	RP11-834C11.12	12:54379629-54428672	73	5.2629	7.0898e-08	1
AFLD	Hypertension	12:54418143:A:C	rs894737	12	54418143	54352862	54541750	12:54352862-54541750	94	47	rs894737	q13.13	ENSG00000197757	12	54384408	54424607	HOXC6	12:54384408-54424607	60	5.268	6.8953e-08	1
AFLD	Hypertension	12:54418143:A:C	rs894737	12	54418143	54352862	54541750	12:54352862-54541750	94	47	rs894737	q13.13	ENSG00000180806	12	54388679	54397121	HOXC9	12:54388679-54397121	13	3.8427	6.0845e-05	1
AFLD	Hypertension	12:54418143:A:C	rs894737	12	54418143	54352862	54541750	12:54352862-54541750	94	47	rs894737	q13.13	ENSG00000037965	12	54402832	54407570	HOXC8	12:54402832-54407570	5	3.5052	0.00022812	1
AFLD	Hypertension	12:54418143:A:C	rs894737	12	54418143	54352862	54541750	12:54352862-54541750	94	47	rs894737	q13.13	ENSG00000198353	12	54410715	54449813	HOXC4	12:54410715-54449813	41	4.9347	4.0146e-07	1
AFLD	Hypertension	12:54418143:A:C	rs894737	12	54418143	54352862	54541750	12:54352862-54541750	94	47	rs894737	q13.13	ENSG00000172789	12	54426637	54429142	HOXC5	12:54426637-54429142	4	3.3894	0.00035027	1
AFLD	CAD	3:136114945:C:T	rs1964675	3	136114945	135479360	136753162	3:135479360-136753162	1042	654	rs1964675	q22.3	ENSG00000073711	3	135684515	135866733	PPP2R3A	3:135684515-135866733	300	3.5026	0.00023035	1
AFLD	CAD	3:136114945:C:T	rs1964675	3	136114945	135479360	136753162	3:135479360-136753162	1042	654	rs1964675	q22.3	ENSG00000174579	3	135867764	135916083	MSL2	3:135867764-135916083	51	2.9881	0.0014037	1
AFLD	CAD	3:136114945:C:T	rs1964675	3	136114945	135479360	136753162	3:135479360-136753162	1042	654	rs1964675	q22.3	ENSG00000114054	3	135969148	136056738	PCCB	3:135969148-136056738	122	3.8084	6.9926e-05	1
AFLD	CAD	3:136114945:C:T	rs1964675	3	136114945	135479360	136753162	3:135479360-136753162	1042	654	rs1964675	q22.3	ENSG00000118007	3	136055077	136471220	STAG1	3:136055077-136471220	586	3.7085	0.00010423	1
AFLD	CAD	3:136114945:C:T	rs1964675	3	136114945	135479360	136753162	3:135479360-136753162	1042	654	rs1964675	q22.3	ENSG00000168917	3	136537489	136574734	SLC35G2	3:136537489-136574734	94	4.6023	2.0889e-06	1
AFLD	CAD	3:136114945:C:T	rs1964675	3	136114945	135479360	136753162	3:135479360-136753162	1042	654	rs1964675	q22.3	ENSG00000158092	3	136581050	136668665	NCK1	3:136581050-136668665	185	4.455	4.1954e-06	1
AFLD	CAD	3:136114945:C:T	rs1964675	3	136114945	135479360	136753162	3:135479360-136753162	1042	654	rs1964675	q22.3	ENSG00000174564	3	136665072	136729927	IL20RB	3:136665072-136729927	120	1.915	0.027746	0
AFLD	CAD	4:77420407:A:G	rs4493564	4	77420407	77019353	77494564	4:77019353-77494564	348	243	rs4493564	q21.1	ENSG00000272414	4	77172874	77232282	FAM47E-STBD1	4:77172874-77232282	232	1.8966	0.028941	0
AFLD	CAD	4:77420407:A:G	rs4493564	4	77420407	77019353	77494564	4:77019353-77494564	348	243	rs4493564	q21.1	ENSG00000118804	4	77172886	77232752	FAM47E-STBD1	4:77172886-77232752	234	1.9639	0.024769	0
AFLD	CAD	4:77420407:A:G	rs4493564	4	77420407	77019353	77494564	4:77019353-77494564	348	243	rs4493564	q21.1	ENSG00000163749	4	77234154	77343021	CCDC158	4:77234154-77343021	192	3.3349	0.00042667	1
AFLD	CAD	4:77420407:A:G	rs4493564	4	77420407	77019353	77494564	4:77019353-77494564	348	243	rs4493564	q21.1	ENSG00000138771	4	77356253	77704406	SHROOM3	4:77356253-77704406	968	2.328	0.0099564	0
AFLD	CAD	6:12801967:A:C	rs9381401	6	12801967	12712729	13148361	6:12712729-13148361	355	216	rs9381401	p24.1	ENSG00000112137	6	12717893	13288645	PHACTR1	6:12717893-13288645	1361	4.3714	6.1732e-06	1
AFLD	CAD	6:161133544:A:T	rs4252090	6	161133544	160690482	161364145	6:160690482-161364145	855	398	rs4252052;rs4252090	q26	ENSG00000146477	6	160769300	160876014	SLC22A3	6:160769300-160876014	226	3.9479	3.9428e-05	1
AFLD	CAD	6:161133544:A:T	rs4252090	6	161133544	160690482	161364145	6:160690482-161364145	855	398	rs4252052;rs4252090	q26	ENSG00000198670	6	160952515	161087407	LPA	6:160952515-161087407	222	3.1666	0.00077125	1
AFLD	CAD	6:161133544:A:T	rs4252090	6	161133544	160690482	161364145	6:160690482-161364145	855	398	rs4252052;rs4252090	q26	ENSG00000122194	6	161123270	161174347	PLG	6:161123270-161174347	148	5.9877	1.0642e-09	1
AFLD	CAD	6:161133544:A:T	rs4252090	6	161133544	160690482	161364145	6:160690482-161364145	855	398	rs4252052;rs4252090	q26	ENSG00000112499	6	160592093	160698670	SLC22A2	6:160592093-160698670	312	2.9552	0.0015626	1
AFLD	CAD	7:150690176:C:T	rs3918226	7	150690176	150497927	150709571	7:150497927-150709571	43	26	rs3918226	q36.1	ENSG00000055118	7	150642049	150675403	KCNH2	7:150642049-150675403	74	2.0408	0.020635	0
AFLD	CAD	7:150690176:C:T	rs3918226	7	150690176	150497927	150709571	7:150497927-150709571	43	26	rs3918226	q36.1	ENSG00000002933	7	150497491	150502208	TMEM176A	7:150497491-150502208	33	1.7503	0.040029	0
AFLD	CAD	7:150690176:C:T	rs3918226	7	150690176	150497927	150709571	7:150497927-150709571	43	26	rs3918226	q36.1	ENSG00000164867	7	150688083	150711676	NOS3	7:150688083-150711676	55	2.3901	0.0084213	0
AFLD	CAD	15:79132206:C:T	rs11072810	15	79132206	78241350	79257278	15:78241350-79257278	583	311	rs11072810	q25.1	ENSG00000136381	15	78729773	78793798	IREB2	15:78729773-78793798	123	2.1345	0.016403	0
AFLD	CAD	15:79132206:C:T	rs11072810	15	79132206	78241350	79257278	15:78241350-79257278	583	311	rs11072810	q25.1	ENSG00000117971	15	78916461	79020096	CHRNB4	15:78916461-79020096	231	4.9058	4.6515e-07	1
AFLD	CAD	15:79132206:C:T	rs11072810	15	79132206	78241350	79257278	15:78241350-79257278	583	311	rs11072810	q25.1	ENSG00000136378	15	79051545	79103773	ADAMTS7	15:79051545-79103773	133	4.179	1.4638e-05	1
AFLD	CAD	15:79132206:C:T	rs11072810	15	79132206	78241350	79257278	15:78241350-79257278	583	311	rs11072810	q25.1	ENSG00000185787	15	79102829	79190475	MORF4L1	15:79102829-79190475	290	5.0741	1.9468e-07	1
AFLD	CAD	15:79132206:C:T	rs11072810	15	79132206	78241350	79257278	15:78241350-79257278	583	311	rs11072810	q25.1	ENSG00000103811	15	79213400	79241916	CTSH	15:79213400-79241916	87	2.4855	0.0064678	0
AFLD	CAD	19:45415713:A:G	rs10414043	19	45415713	45324138	45428234	19:45324138-45428234	44	26	rs10414043	q13.32	ENSG00000130202	19	45349432	45392485	PVRL2	19:45349432-45392485	157	3.0975	0.00097589	1
AFLD	CAD	19:45415713:A:G	rs10414043	19	45415713	45324138	45428234	19:45324138-45428234	44	26	rs10414043	q13.32	ENSG00000130204	19	45393826	45406946	TOMM40	19:45393826-45406946	50	3.7746	8.0147e-05	1
AFLD	CAD	19:45415713:A:G	rs10414043	19	45415713	45324138	45428234	19:45324138-45428234	44	26	rs10414043	q13.32	ENSG00000130208	19	45417504	45422606	APOC1	19:45417504-45422606	8	3.4705	0.00025971	1
AFLD	CAD	22:44341986:C:T	rs2294917	22	44341986	44323370	44411044	22:44323370-44411044	168	51	rs2294917	q13.31	ENSG00000100347	22	44351301	44406411	SAMM50	22:44351301-44406411	172	4.0913	2.1446e-05	1
AFLD	CAD	22:44341986:C:T	rs2294917	22	44341986	44323370	44411044	22:44323370-44411044	168	51	rs2294917	q13.31	ENSG00000100344	22	44319619	44360368	PNPLA3	22:44319619-44360368	102	4.6062	2.0503e-06	1
NAFLD	Hypertension	2:25192908:A:C	rs56784950	2	25192908	24696136	25502552	2:24696136-25502552	739	554	rs56784950	p23.3	ENSG00000084676	2	24714783	24993571	NCOA1	2:24714783-24993571	610	3.0132	0.0012923	1
NAFLD	Hypertension	2:25192908:A:C	rs56784950	2	25192908	24696136	25502552	2:24696136-25502552	739	554	rs56784950	p23.3	ENSG00000138092	2	25016005	25045245	CENPO	2:25016005-25045245	86	2.6391	0.0041563	1
NAFLD	Hypertension	2:25192908:A:C	rs56784950	2	25192908	24696136	25502552	2:24696136-25502552	739	554	rs56784950	p23.3	ENSG00000138031	2	25042038	25142708	ADCY3	2:25042038-25142708	366	3.9375	4.1159e-05	1
NAFLD	Hypertension	2:25192908:A:C	rs56784950	2	25192908	24696136	25502552	2:24696136-25502552	739	554	rs56784950	p23.3	ENSG00000115137	2	25166505	25194963	DNAJC27	2:25166505-25194963	50	4.6584	1.5934e-06	1
NAFLD	Hypertension	2:25192908:A:C	rs56784950	2	25192908	24696136	25502552	2:24696136-25502552	739	554	rs56784950	p23.3	ENSG00000084710	2	25264999	25378243	EFR3B	2:25264999-25378243	223	3.3589	0.00039122	1
NAFLD	Hypertension	4:17865865:A:T	rs73098804	4	17865865	17552969	18177055	4:17552969-18177055	357	284	rs73098804	p15.31	ENSG00000002549	4	17578815	17609595	LAP3	4:17578815-17609595	72	1.6729	0.047178	0
NAFLD	Hypertension	4:17865865:A:T	rs73098804	4	17865865	17552969	18177055	4:17552969-18177055	357	284	rs73098804	p15.31	ENSG00000163257	4	17802278	17812381	DCAF16	4:17802278-17812381	12	4.6699	1.5068e-06	1
NAFLD	Hypertension	4:17865865:A:T	rs73098804	4	17865865	17552969	18177055	4:17552969-18177055	357	284	rs73098804	p15.31	ENSG00000109805	4	17812525	17846485	NCAPG	4:17812525-17846485	66	4.9811	3.1611e-07	1
NAFLD	Hypertension	4:17865865:A:T	rs73098804	4	17865865	17552969	18177055	4:17552969-18177055	357	284	rs73098804	p15.31	ENSG00000178177	4	17842822	18023499	LCORL	4:17842822-18023499	423	4.1528	1.642e-05	1
NAFLD	Hypertension	6:26130628:C:G	rs198808	6	26130628	25237533	26513539	6:25237533-26513539	451	274	rs198808	p22.2	ENSG00000079691	6	25279306	25620758	LRRC16A	6:25279306-25620758	1456	1.9482	0.025694	0
NAFLD	Hypertension	6:26130628:C:G	rs198808	6	26130628	25237533	26513539	6:25237533-26513539	451	274	rs198808	p22.2	ENSG00000079689	6	25652464	25702011	SCGN	6:25652464-25702011	157	2.9839	0.0014228	0
NAFLD	Hypertension	6:26130628:C:G	rs198808	6	26130628	25237533	26513539	6:25237533-26513539	451	274	rs198808	p22.2	ENSG00000146047	6	25727137	25727573	HIST1H2BA	6:25727137-25727573	4	1.6582	0.048635	0
NAFLD	Hypertension	6:26130628:C:G	rs198808	6	26130628	25237533	26513539	6:25237533-26513539	451	274	rs198808	p22.2	ENSG00000124568	6	25783125	25832287	SLC17A1	6:25783125-25832287	148	1.6966	0.044886	0
NAFLD	Hypertension	6:26130628:C:G	rs198808	6	26130628	25237533	26513539	6:25237533-26513539	451	274	rs198808	p22.2	ENSG00000124564	6	25833294	25882514	SLC17A3	6:25833294-25882514	135	3.4456	0.00028491	1
NAFLD	Hypertension	6:26130628:C:G	rs198808	6	26130628	25237533	26513539	6:25237533-26513539	451	274	rs198808	p22.2	ENSG00000112337	6	25912982	25930946	SLC17A2	6:25912982-25930946	58	3.6584	0.00012688	1
NAFLD	Hypertension	6:26130628:C:G	rs198808	6	26130628	25237533	26513539	6:25237533-26513539	451	274	rs198808	p22.2	ENSG00000112343	6	25963030	25987384	TRIM38	6:25963030-25987384	42	3.5751	0.00017504	1
NAFLD	Hypertension	6:26130628:C:G	rs198808	6	26130628	25237533	26513539	6:25237533-26513539	451	274	rs198808	p22.2	ENSG00000196176	6	26021907	26022278	HIST1H4A	6:26021907-26022278	1	2.2674	0.011682	0
NAFLD	Hypertension	6:26130628:C:G	rs198808	6	26130628	25237533	26513539	6:25237533-26513539	451	274	rs198808	p22.2	ENSG00000124529	6	26027124	26027480	HIST1H4B	6:26027124-26027480	3	3.5997	0.00015928	1
NAFLD	Hypertension	6:26130628:C:G	rs198808	6	26130628	25237533	26513539	6:25237533-26513539	451	274	rs198808	p22.2	ENSG00000124693	6	26031817	26032288	HIST1H3B	6:26031817-26032288	1	2.3964	0.0082791	0
NAFLD	Hypertension	6:26130628:C:G	rs198808	6	26130628	25237533	26513539	6:25237533-26513539	451	274	rs198808	p22.2	ENSG00000137259	6	26033320	26033796	HIST1H2AB	6:26033320-26033796	2	1.9333	0.0266	0
NAFLD	Hypertension	6:26130628:C:G	rs198808	6	26130628	25237533	26513539	6:25237533-26513539	451	274	rs198808	p22.2	ENSG00000196532	6	26045639	26046097	HIST1H3C	6:26045639-26046097	3	2.556	0.0052936	0
NAFLD	Hypertension	6:26130628:C:G	rs198808	6	26130628	25237533	26513539	6:25237533-26513539	451	274	rs198808	p22.2	ENSG00000010704	6	26087509	26098571	HFE	6:26087509-26098571	27	3.8152	6.8048e-05	1
NAFLD	Hypertension	6:26130628:C:G	rs198808	6	26130628	25237533	26513539	6:25237533-26513539	451	274	rs198808	p22.2	ENSG00000187475	6	26107640	26108364	HIST1H1T	6:26107640-26108364	3	1.6805	0.046433	0
NAFLD	Hypertension	6:26130628:C:G	rs198808	6	26130628	25237533	26513539	6:25237533-26513539	451	274	rs198808	p22.2	ENSG00000180596	6	26115101	26124154	HIST1H2BC	6:26115101-26124154	30	3.5866	0.00016751	1
NAFLD	Hypertension	6:26130628:C:G	rs198808	6	26130628	25237533	26513539	6:25237533-26513539	451	274	rs198808	p22.2	ENSG00000180573	6	26124373	26139344	HIST1H2AC	6:26124373-26139344	44	3.8806	5.2106e-05	1
NAFLD	Hypertension	6:26130628:C:G	rs198808	6	26130628	25237533	26513539	6:25237533-26513539	451	274	rs198808	p22.2	ENSG00000158373	6	26158349	26171577	HIST1H2BD	6:26158349-26171577	16	1.8419	0.032747	0
NAFLD	Hypertension	6:26130628:C:G	rs198808	6	26130628	25237533	26513539	6:25237533-26513539	451	274	rs198808	p22.2	ENSG00000197846	6	26199748	26200942	HIST1H2BF	6:26199748-26200942	9	1.967	0.024592	0
NAFLD	Hypertension	6:26130628:C:G	rs198808	6	26130628	25237533	26513539	6:25237533-26513539	451	274	rs198808	p22.2	ENSG00000256018	6	26271146	26271612	HIST1H3G	6:26271146-26271612	1	1.861	0.03137	0
NAFLD	Hypertension	6:26130628:C:G	rs198808	6	26130628	25237533	26513539	6:25237533-26513539	451	274	rs198808	p22.2	ENSG00000186470	6	26365387	26378546	BTN3A2	6:26365387-26378546	96	1.6465	0.04983	0
NAFLD	Hypertension	8:95934907:A:G	rs2515236	8	95934907	95679445	96112477	8:95679445-96112477	574	404	rs2515236	q22.1	ENSG00000164941	8	95825539	95893974	INTS8	8:95825539-95893974	196	3.9157	4.507e-05	1
NAFLD	Hypertension	8:95934907:A:G	rs2515236	8	95934907	95679445	96112477	8:95679445-96112477	574	404	rs2515236	q22.1	ENSG00000175305	8	95891998	95908906	CCNE2	8:95891998-95908906	49	3.0505	0.0011425	1
NAFLD	Hypertension	8:95934907:A:G	rs2515236	8	95934907	95679445	96112477	8:95679445-96112477	574	404	rs2515236	q22.1	ENSG00000164938	8	95938200	95961639	TP53INP1	8:95938200-95961639	53	3.3482	0.0004067	1
NAFLD	Hypertension	8:95934907:A:G	rs2515236	8	95934907	95679445	96112477	8:95679445-96112477	574	404	rs2515236	q22.1	ENSG00000156170	8	95907995	96128683	NDUFAF6	8:95907995-96128683	645	4.8272	6.9243e-07	1
NAFLD	Hypertension	8:126507389:A:C	rs2954038	8	126507389	126447308	126551832	8:126447308-126551832	133	79	rs2954038	q24.13	ENSG00000173334	8	126442563	126450647	TRIB1	8:126442563-126450647	24	3.1593	0.00079067	1
NAFLD	Hypertension	10:18451994:C:T	rs12414844	10	18451994	18375540	18499045	10:18375540-18499045	184	108	rs12414844	p12.33	ENSG00000165995	10	18429606	18830798	CACNB2	10:18429606-18830798	1462	5.5194	1.7007e-08	1
NAFLD	Hypertension	10:63547718:A:G	rs2675626	10	63547718	62841374	63678586	10:62841374-63678586	480	305	rs2675626	q21.2	ENSG00000183346	10	63422719	63526524	C10orf107	10:63422719-63526524	314	3.8893	5.026e-05	1
NAFLD	Hypertension	12:112849899:A:G	rs7300285	12	112849899	111850230	113218868	12:111850230-113218868	1074	639	rs7300285	q24.13	ENSG00000204842	12	111890018	112037480	ATXN2	12:111890018-112037480	58	2.898	0.001878	1
NAFLD	Hypertension	12:112849899:A:G	rs7300285	12	112849899	111850230	113218868	12:111850230-113218868	1074	639	rs7300285	q24.13	ENSG00000089234	12	112079950	112123790	BRAP	12:112079950-112123790	39	4.3689	6.2439e-06	1
NAFLD	Hypertension	12:112849899:A:G	rs7300285	12	112849899	111850230	113218868	12:111850230-113218868	1074	639	rs7300285	q24.13	ENSG00000111271	12	112123857	112194903	ACAD10	12:112123857-112194903	70	4.4715	3.8841e-06	1
NAFLD	Hypertension	12:112849899:A:G	rs7300285	12	112849899	111850230	113218868	12:111850230-113218868	1074	639	rs7300285	q24.13	ENSG00000257767	12	112191694	112229222	RP11-162P23.2	12:112191694-112229222	28	4.5546	2.6247e-06	1
NAFLD	Hypertension	12:112849899:A:G	rs7300285	12	112849899	111850230	113218868	12:111850230-113218868	1074	639	rs7300285	q24.13	ENSG00000111275	12	112204691	112247782	ALDH2	12:112204691-112247782	38	4.38	5.9343e-06	1
NAFLD	Hypertension	12:112849899:A:G	rs7300285	12	112849899	111850230	113218868	12:111850230-113218868	1074	639	rs7300285	q24.13	ENSG00000089022	12	112279782	112334343	MAPKAPK5	12:112279782-112334343	96	4.2193	1.2251e-05	1
NAFLD	Hypertension	12:112849899:A:G	rs7300285	12	112849899	111850230	113218868	12:111850230-113218868	1074	639	rs7300285	q24.13	ENSG00000198270	12	112369086	112450970	TMEM116	12:112369086-112450970	127	4.4139	5.0771e-06	1
NAFLD	Hypertension	12:112849899:A:G	rs7300285	12	112849899	111850230	113218868	12:111850230-113218868	1074	639	rs7300285	q24.13	ENSG00000089248	12	112451120	112461255	ERP29	12:112451120-112461255	13	3.9204	4.4205e-05	1
NAFLD	Hypertension	12:112849899:A:G	rs7300285	12	112849899	111850230	113218868	12:111850230-113218868	1074	639	rs7300285	q24.13	ENSG00000111300	12	112464500	112546826	NAA25	12:112464500-112546826	73	4.6107	2.0068e-06	1
NAFLD	Hypertension	12:112849899:A:G	rs7300285	12	112849899	111850230	113218868	12:111850230-113218868	1074	639	rs7300285	q24.13	ENSG00000135148	12	112563305	112591407	TRAFD1	12:112563305-112591407	23	4.5154	3.1605e-06	1
NAFLD	Hypertension	12:112849899:A:G	rs7300285	12	112849899	111850230	113218868	12:111850230-113218868	1074	639	rs7300285	q24.13	ENSG00000173064	12	112597992	112819896	HECTD4	12:112597992-112819896	209	4.551	2.6691e-06	1
NAFLD	Hypertension	12:112849899:A:G	rs7300285	12	112849899	111850230	113218868	12:111850230-113218868	1074	639	rs7300285	q24.13	ENSG00000089009	12	112842994	112856642	RPL6	12:112842994-112856642	14	5.1424	1.3565e-07	1
NAFLD	Hypertension	12:112849899:A:G	rs7300285	12	112849899	111850230	113218868	12:111850230-113218868	1074	639	rs7300285	q24.13	ENSG00000179295	12	112856155	112947717	PTPN11	12:112856155-112947717	85	3.4518	0.00027839	1
NAFLD	Hypertension	12:112849899:A:G	rs7300285	12	112849899	111850230	113218868	12:111850230-113218868	1074	639	rs7300285	q24.13	ENSG00000111252	12	111843752	111889427	SH2B3	12:111843752-111889427	23	2.9371	0.0016565	1
NAFLD	Hypertension	12:112849899:A:G	rs7300285	12	112849899	111850230	113218868	12:111850230-113218868	1074	639	rs7300285	q24.13	ENSG00000089169	12	113008184	113336686	RPH3A	12:113008184-113336686	619	2.8174	0.0024208	1
NAFLD	Hypertension	19:19717056:A:G	rs73004967	19	19717056	19260760	19989679	19:19260760-19989679	304	214	rs73004967	p13.11	ENSG00000254901	19	19287712	19303400	MEF2BNB	19:19287712-19303400	57	4.4312	4.6866e-06	1
NAFLD	Hypertension	19:19717056:A:G	rs73004967	19	19717056	19260760	19989679	19:19260760-19989679	304	214	rs73004967	p13.11	ENSG00000130287	19	19322782	19363042	NCAN	19:19322782-19363042	85	2.172	0.014929	0
NAFLD	Hypertension	19:19717056:A:G	rs73004967	19	19717056	19260760	19989679	19:19260760-19989679	304	214	rs73004967	p13.11	ENSG00000187664	19	19366450	19373605	HAPLN4	19:19366450-19373605	20	1.7136	0.0433	0
NAFLD	Hypertension	19:19717056:A:G	rs73004967	19	19717056	19260760	19989679	19:19260760-19989679	304	214	rs73004967	p13.11	ENSG00000213996	19	19375173	19384200	TM6SF2	19:19375173-19384200	25	2.541	0.0055271	0
NAFLD	Hypertension	19:19717056:A:G	rs73004967	19	19717056	19260760	19989679	19:19260760-19989679	304	214	rs73004967	p13.11	ENSG00000105705	19	19386827	19431653	SUGP1	19:19386827-19431653	97	3.3895	0.00035011	1
NAFLD	Hypertension	19:19717056:A:G	rs73004967	19	19717056	19260760	19989679	19:19260760-19989679	304	214	rs73004967	p13.11	ENSG00000129933	19	19431490	19469563	MAU2	19:19431490-19469563	80	2.5024	0.006168	0
NAFLD	Hypertension	19:19717056:A:G	rs73004967	19	19717056	19260760	19989679	19:19260760-19989679	304	214	rs73004967	p13.11	ENSG00000167491	19	19496635	19619740	GATAD2A	19:19496635-19619740	204	2.4341	0.0074636	0
NAFLD	Hypertension	19:19717056:A:G	rs73004967	19	19717056	19260760	19989679	19:19260760-19989679	304	214	rs73004967	p13.11	ENSG00000105717	19	19672522	19729725	PBX4	19:19672522-19729725	83	5.22	8.948e-08	1
NAFLD	Hypertension	19:19717056:A:G	rs73004967	19	19717056	19260760	19989679	19:19260760-19989679	304	214	rs73004967	p13.11	ENSG00000089639	19	19740285	19754476	GMIP	19:19740285-19754476	23	3.1321	0.00086784	1
NAFLD	Hypertension	19:19717056:A:G	rs73004967	19	19717056	19260760	19989679	19:19260760-19989679	304	214	rs73004967	p13.11	ENSG00000105726	19	19756007	19774502	ATP13A1	19:19756007-19774502	50	1.6558	0.048883	0
NAFLD	Hypertension	19:19717056:A:G	rs73004967	19	19717056	19260760	19989679	19:19260760-19989679	304	214	rs73004967	p13.11	ENSG00000181896	19	19779605	19794318	ZNF101	19:19779605-19794318	32	4.7048	1.2705e-06	1
NAFLD	Hypertension	19:19717056:A:G	rs73004967	19	19717056	19260760	19989679	19:19260760-19989679	304	214	rs73004967	p13.11	ENSG00000064489	19	19256376	19302967	MEF2BNB-MEF2B	19:19256376-19302967	174	5.0795	1.8923e-07	1
NAFLD	Hypertension	19:19717056:A:G	rs73004967	19	19717056	19260760	19989679	19:19260760-19989679	304	214	rs73004967	p13.11	ENSG00000213999	19	19256377	19303400	MEF2B	19:19256377-19303400	176	5.0724	1.964e-07	1
NAFLD	Hypertension	19:19717056:A:G	rs73004967	19	19717056	19260760	19989679	19:19260760-19989679	304	214	rs73004967	p13.11	ENSG00000256771	19	19976695	20005483	ZNF253	19:19976695-20005483	80	2.333	0.0098231	0
NAFLD	CAD	6:160499565:C:T	rs2297362	6	160499565	160067581	160929904	6:160067581-160929904	102	47	rs2297362	q25.3	ENSG00000197081	6	160390131	160534539	IGF2R	6:160390131-160534539	334	1.9894	0.023328	0
NAFLD	CAD	6:160499565:C:T	rs2297362	6	160499565	160067581	160929904	6:160067581-160929904	102	47	rs2297362	q25.3	ENSG00000175003	6	160542821	160579750	SLC22A1	6:160542821-160579750	103	2.2539	0.012101	0
NAFLD	CAD	6:160499565:C:T	rs2297362	6	160499565	160067581	160929904	6:160067581-160929904	102	47	rs2297362	q25.3	ENSG00000112499	6	160592093	160698670	SLC22A2	6:160592093-160698670	312	2.097	0.017997	0
NAFLD	CAD	6:160499565:C:T	rs2297362	6	160499565	160067581	160929904	6:160067581-160929904	102	47	rs2297362	q25.3	ENSG00000146477	6	160769300	160876014	SLC22A3	6:160769300-160876014	226	3.8192	6.6941e-05	1
NAFLD	CAD	8:19942908:A:C	rs11986461	8	19942908	19774890	19956346	8:19774890-19956346	251	191	rs11986461	p21.3	ENSG00000175445	8	19759228	19824769	LPL	8:19759228-19824769	245	2.5759	0.0049992	1
NAFLD	CAD	8:126500031:C:G	rs28601761	8	126500031	126435663	126533955	8:126435663-126533955	178	126	rs28601761	q24.13	ENSG00000173334	8	126442563	126450647	TRIB1	8:126442563-126450647	24	4.1085	1.9911e-05	1
NAFLD	CAD	19:19379549:C:T	rs58542926	19	19379549	19260760	19865077	19:19260760-19865077	422	314	rs58542926	p13.11	ENSG00000254901	19	19287712	19303400	MEF2BNB	19:19287712-19303400	54	2.5565	0.0052859	0
NAFLD	CAD	19:19379549:C:T	rs58542926	19	19379549	19260760	19865077	19:19260760-19865077	422	314	rs58542926	p13.11	ENSG00000187664	19	19366450	19373605	HAPLN4	19:19366450-19373605	20	2.2079	0.013625	0
NAFLD	CAD	19:19379549:C:T	rs58542926	19	19379549	19260760	19865077	19:19260760-19865077	422	314	rs58542926	p13.11	ENSG00000213996	19	19375173	19384200	TM6SF2	19:19375173-19384200	22	3.5939	0.00016289	1
NAFLD	CAD	19:19379549:C:T	rs58542926	19	19379549	19260760	19865077	19:19260760-19865077	422	314	rs58542926	p13.11	ENSG00000105705	19	19386827	19431653	SUGP1	19:19386827-19431653	89	4.3277	7.533e-06	1
NAFLD	CAD	19:19379549:C:T	rs58542926	19	19379549	19260760	19865077	19:19260760-19865077	422	314	rs58542926	p13.11	ENSG00000129933	19	19431490	19469563	MAU2	19:19431490-19469563	68	3.7801	7.8388e-05	1
NAFLD	CAD	19:19379549:C:T	rs58542926	19	19379549	19260760	19865077	19:19260760-19865077	422	314	rs58542926	p13.11	ENSG00000167491	19	19496635	19619740	GATAD2A	19:19496635-19619740	191	3.1468	0.00082541	1
NAFLD	CAD	19:19379549:C:T	rs58542926	19	19379549	19260760	19865077	19:19260760-19865077	422	314	rs58542926	p13.11	ENSG00000258674	19	19627036	19646885	CTC-260F20.3	19:19627036-19646885	34	1.6823	0.046252	0
NAFLD	CAD	19:19379549:C:T	rs58542926	19	19379549	19260760	19865077	19:19260760-19865077	422	314	rs58542926	p13.11	ENSG00000250067	19	19627036	19648390	YJEFN3	19:19627036-19648390	37	1.7067	0.043939	0
NAFLD	CAD	19:19379549:C:T	rs58542926	19	19379549	19260760	19865077	19:19260760-19865077	422	314	rs58542926	p13.11	ENSG00000105717	19	19672522	19729725	PBX4	19:19672522-19729725	101	4.6381	1.7585e-06	1
NAFLD	CAD	19:19379549:C:T	rs58542926	19	19379549	19260760	19865077	19:19260760-19865077	422	314	rs58542926	p13.11	ENSG00000089639	19	19740285	19754476	GMIP	19:19740285-19754476	29	2.6213	0.0043797	0
NAFLD	CAD	19:19379549:C:T	rs58542926	19	19379549	19260760	19865077	19:19260760-19865077	422	314	rs58542926	p13.11	ENSG00000181896	19	19779605	19794318	ZNF101	19:19779605-19794318	35	2.5843	0.0048795	0
NAFLD	CAD	19:19379549:C:T	rs58542926	19	19379549	19260760	19865077	19:19260760-19865077	422	314	rs58542926	p13.11	ENSG00000105708	19	19821280	19843906	ZNF14	19:19821280-19843906	54	2.1356	0.016356	0
NAFLD	CAD	19:19379549:C:T	rs58542926	19	19379549	19260760	19865077	19:19260760-19865077	422	314	rs58542926	p13.11	ENSG00000064489	19	19256376	19302967	MEF2BNB-MEF2B	19:19256376-19302967	169	2.9913	0.001389	1
NAFLD	CAD	19:19379549:C:T	rs58542926	19	19379549	19260760	19865077	19:19260760-19865077	422	314	rs58542926	p13.11	ENSG00000213999	19	19256377	19303400	MEF2B	19:19256377-19303400	171	2.9833	0.0014259	1
NAFLD	CAD	19:45415713:A:G	rs10414043	19	45415713	45332635	45428234	19:45332635-45428234	49	31	rs10414043	q13.32	ENSG00000130202	19	45349432	45392485	PVRL2	19:45349432-45392485	157	4.0826	2.2267e-05	1
NAFLD	CAD	19:45415713:A:G	rs10414043	19	45415713	45332635	45428234	19:45332635-45428234	49	31	rs10414043	q13.32	ENSG00000130204	19	45393826	45406946	TOMM40	19:45393826-45406946	50	5.0592	2.105e-07	1
NAFLD	CAD	19:45415713:A:G	rs10414043	19	45415713	45332635	45428234	19:45332635-45428234	49	31	rs10414043	q13.32	ENSG00000130203	19	45409011	45412650	APOE	19:45409011-45412650	3	1.7915	0.036604	0
NAFLD	CAD	19:45415713:A:G	rs10414043	19	45415713	45332635	45428234	19:45332635-45428234	49	31	rs10414043	q13.32	ENSG00000130208	19	45417504	45422606	APOC1	19:45417504-45422606	8	5.5493	1.434e-08	1
NAFLD	CAD	22:44341986:C:T	rs2294917	22	44341986	44323370	44411044	22:44323370-44411044	168	51	rs2294917	q13.31	ENSG00000100347	22	44351301	44406411	SAMM50	22:44351301-44406411	172	3.9807	3.4359e-05	1
NAFLD	CAD	22:44341986:C:T	rs2294917	22	44341986	44323370	44411044	22:44323370-44411044	168	51	rs2294917	q13.31	ENSG00000100344	22	44319619	44360368	PNPLA3	22:44319619-44360368	101	4.48	3.7316e-06	1
NAFLD	CAD	22:44341986:C:T	rs2294917	22	44341986	44323370	44411044	22:44323370-44411044	168	51	rs2294917	q13.31	ENSG00000188677	22	44395091	44568829	PARVB	22:44395091-44568829	607	1.7566	0.039497	0
NAFLD	HF	8:126507389:A:C	rs2954038	8	126507389	126447308	126568355	8:126447308-126568355	143	87	rs2954038	q24.13	ENSG00000173334	8	126442563	126450647	TRIB1	8:126442563-126450647	21	1.8929	0.029182	1
NAFLD	HF	19:19460541:C:G	rs73001065	19	19460541	19260760	20346299	19:19260760-20346299	974	702	rs73001065;rs11668688	p13.11	ENSG00000254901	19	19287712	19303400	MEF2BNB	19:19287712-19303400	55	2.7013	0.0034532	0
NAFLD	HF	19:19460541:C:G	rs73001065	19	19460541	19260760	20346299	19:19260760-20346299	974	702	rs73001065;rs11668688	p13.11	ENSG00000213996	19	19375173	19384200	TM6SF2	19:19375173-19384200	18	3.4016	0.000335	1
NAFLD	HF	19:19460541:C:G	rs73001065	19	19460541	19260760	20346299	19:19260760-20346299	974	702	rs73001065;rs11668688	p13.11	ENSG00000105705	19	19386827	19431653	SUGP1	19:19386827-19431653	86	4.5501	2.6806e-06	1
NAFLD	HF	19:19460541:C:G	rs73001065	19	19460541	19260760	20346299	19:19260760-20346299	974	702	rs73001065;rs11668688	p13.11	ENSG00000129933	19	19431490	19469563	MAU2	19:19431490-19469563	66	4.4629	4.0436e-06	1
NAFLD	HF	19:19460541:C:G	rs73001065	19	19460541	19260760	20346299	19:19260760-20346299	974	702	rs73001065;rs11668688	p13.11	ENSG00000167491	19	19496635	19619740	GATAD2A	19:19496635-19619740	164	3.3281	0.00043721	1
NAFLD	HF	19:19460541:C:G	rs73001065	19	19460541	19260760	20346299	19:19260760-20346299	974	702	rs73001065;rs11668688	p13.11	ENSG00000105717	19	19672522	19729725	PBX4	19:19672522-19729725	72	4.4511	4.2711e-06	1
NAFLD	HF	19:19460541:C:G	rs73001065	19	19460541	19260760	20346299	19:19260760-20346299	974	702	rs73001065;rs11668688	p13.11	ENSG00000064547	19	19734477	19739739	LPAR2	19:19734477-19739739	4	1.8212	0.034291	0
NAFLD	HF	19:19460541:C:G	rs73001065	19	19460541	19260760	20346299	19:19260760-20346299	974	702	rs73001065;rs11668688	p13.11	ENSG00000089639	19	19740285	19754476	GMIP	19:19740285-19754476	20	2.9936	0.0013786	1
NAFLD	HF	19:19460541:C:G	rs73001065	19	19460541	19260760	20346299	19:19260760-20346299	974	702	rs73001065;rs11668688	p13.11	ENSG00000181896	19	19779605	19794318	ZNF101	19:19779605-19794318	30	3.5365	0.00020273	1
NAFLD	HF	19:19460541:C:G	rs73001065	19	19460541	19260760	20346299	19:19260760-20346299	974	702	rs73001065;rs11668688	p13.11	ENSG00000105708	19	19821280	19843906	ZNF14	19:19821280-19843906	53	1.6787	0.046608	0
NAFLD	HF	19:19460541:C:G	rs73001065	19	19460541	19260760	20346299	19:19260760-20346299	974	702	rs73001065;rs11668688	p13.11	ENSG00000081665	19	19896648	19932560	ZNF506	19:19896648-19932560	78	3.9874	3.3403e-05	1
NAFLD	HF	19:19460541:C:G	rs73001065	19	19460541	19260760	20346299	19:19260760-20346299	974	702	rs73001065;rs11668688	p13.11	ENSG00000256771	19	19976695	20005483	ZNF253	19:19976695-20005483	72	5.1152	1.5672e-07	1
NAFLD	HF	19:19460541:C:G	rs73001065	19	19460541	19260760	20346299	19:19260760-20346299	974	702	rs73001065;rs11668688	p13.11	ENSG00000184635	19	20011722	20046384	ZNF93	19:20011722-20046384	90	4.8147	7.3716e-07	1
NAFLD	HF	19:19460541:C:G	rs73001065	19	19460541	19260760	20346299	19:19260760-20346299	974	702	rs73001065;rs11668688	p13.11	ENSG00000197124	19	20107867	20150315	ZNF682	19:20107867-20150315	138	5.0817	1.87e-07	1
NAFLD	HF	19:19460541:C:G	rs73001065	19	19460541	19260760	20346299	19:19260760-20346299	974	702	rs73001065;rs11668688	p13.11	ENSG00000213988	19	20188803	20237885	ZNF90	19:20188803-20237885	106	2.4347	0.0074522	0
NAFLD	HF	19:19460541:C:G	rs73001065	19	19460541	19260760	20346299	19:19260760-20346299	974	702	rs73001065;rs11668688	p13.11	ENSG00000064489	19	19256376	19302967	MEF2BNB-MEF2B	19:19256376-19302967	171	2.7929	0.0026117	0
NAFLD	HF	19:19460541:C:G	rs73001065	19	19460541	19260760	20346299	19:19260760-20346299	974	702	rs73001065;rs11668688	p13.11	ENSG00000213999	19	19256377	19303400	MEF2B	19:19256377-19303400	173	2.7867	0.0026623	0
NAFLD	HF	22:44323955:C:T	rs738407	22	44323955	44323597	44424649	22:44323597-44424649	190	77	rs738407	q13.31	ENSG00000100347	22	44351301	44406411	SAMM50	22:44351301-44406411	173	4.6068	2.045e-06	1
NAFLD	HF	22:44323955:C:T	rs738407	22	44323955	44323597	44424649	22:44323597-44424649	190	77	rs738407	q13.31	ENSG00000100344	22	44319619	44360368	PNPLA3	22:44319619-44360368	97	5.0017	2.8412e-07	1
NAFLD	HF	22:44323955:C:T	rs738407	22	44323955	44323597	44424649	22:44323597-44424649	190	77	rs738407	q13.31	ENSG00000188677	22	44395091	44568829	PARVB	22:44395091-44568829	622	2.0775	0.018879	0

## Sheet: Table S10
Table S10. Gene table for pleiotropic genes determined by MAGMA gene analysis
ENSG	entrezID	symbol	OMIM	uniprotID	DrugBank
ENSG00000134245	7482	WNT2B	601968	Q93097	NA
ENSG00000007341	54879	ST7L	NA	Q8TDW4	NA
ENSG00000116489	829	CAPZA1	601580	P52907	NA
ENSG00000155363	4343	MOV10	610742	Q9HCE1	NA
ENSG00000155366	389	RHOC	165380	P08134	NA
ENSG00000271810	NA	RP11-426L16.10	NA	NA	NA
ENSG00000155367	333926	PPM1J	609957	Q5JR12	NA
ENSG00000084676	8648	NCOA1	602691	Q15788	DB01645:DB04652:DB06832:DB06875:DB06908:DB06927:DB07009:DB07080:DB07119:DB07150:DB07198:DB07215:DB07230:DB07236:DB07530:DB07557:DB07724:DB08220:DB08231:DB08742:DB08915
ENSG00000138092	79172	CENPO	611504	Q9BU64	NA
ENSG00000138031	109	ADCY3	600291	O60266	NA
ENSG00000115137	51277	DNAJC27	613527	Q9NZQ0	NA
ENSG00000084710	22979	EFR3B	NA	Q9Y2G0	NA
ENSG00000226124	NA	FTCDNL1	NA	NA	NA
ENSG00000178074	205327	C2orf69	NA	Q8N8R5	NA
ENSG00000162971	129450	TYW5	NA	A2RUC4	NA
ENSG00000162972	79568	C2orf47	NA	Q8WWC4	NA
ENSG00000196141	26010	SPATS2L	613817	Q9NUQ6	NA
ENSG00000163491	152110	NEK10	NA	Q6ZWH5	NA
ENSG00000033867	9497	SLC4A7	603353	Q9Y6M7	NA
ENSG00000185313	6336	SCN10A	604427	Q9Y5Y9	DB00281:DB00296:DB00297:DB00473:DB00527:DB00645:DB00721:DB00807:DB00892:DB00907:DB00961:DB01002:DB01086:DB01161:DB01173:DB06218
ENSG00000168329	1524	CX3CR1	601470	P49238	NA
ENSG00000073711	5523	PPP2R3A	604944	Q06190	NA
ENSG00000174579	55167	MSL2	614802	Q9HCI7	NA
ENSG00000114054	5096	PCCB	232050	P05166	DB00121:DB00161
ENSG00000118007	10274	STAG1	604358	Q8WVM7	NA
ENSG00000168917	80723	SLC35G2	NA	Q8TBE7	NA
ENSG00000158092	4690	NCK1	600508	P16333	NA
ENSG00000174564	53833	IL20RB	605621	Q6UXL0	NA
ENSG00000085276	2122	MECOM	165215	Q03112	NA
ENSG00000002549	51056	LAP3	170250	P28838	DB02386:DB07448:DB08766
ENSG00000163257	54876	DCAF16	NA	Q9NXF7	NA
ENSG00000109805	64151	NCAPG	606280	Q9BPX3	NA
ENSG00000178177	254251	LCORL	611799	Q8N3X6	NA
ENSG00000272414	100631383	FAM47E-STBD1	NA	NA	NA
ENSG00000163749	339965	CCDC158	NA	Q5M9N0	NA
ENSG00000138771	100996628	SHROOM3	604570	Q8TF72	NA
ENSG00000109320	4790	NFKB1	164011	P19838	DB01041:DB01411:DB05212:DB05451:DB05464:DB05471:DB05487:DB05767:DB08814
ENSG00000109323	4126	MANBA	609489	O00462	NA
ENSG00000109332	7323	UBE2D3	602963	P61077	NA
ENSG00000145354	493856	CISD2	611507	Q8N5K1	NA
ENSG00000164037	101929373	SLC9B1	611527	Q4ZJI4	NA
ENSG00000164038	133308	SLC9B2	611789	Q86UD5	NA
ENSG00000138778	1062	CENPE	117143	Q02224	DB06097
ENSG00000138792	2028	ENPEP	138297	Q07075	DB00142
ENSG00000164093	5308	PITX2	601542	Q99697	NA
ENSG00000113389	4883	NPR3	108962	P17342	DB04899
ENSG00000181495	NA	AC026703.1	NA	NA	NA
ENSG00000146021	26249	KLHL3	605775	Q9UH77	NA
ENSG00000177733	10949	HNRNPA0	609409	Q13151	NA
ENSG00000120729	9499	MYOT	604103	Q9UBF9	NA
ENSG00000078795	27039	PKD2L2	604669	Q9NZM6	NA
ENSG00000031003	51306	FAM13B	609371	Q9NYF5	NA
ENSG00000061492	7478	WNT8A	606360	Q9H1J5	NA
ENSG00000112981	8382	NME5	603575	P56597	NA
ENSG00000112983	10902	BRD8	602848	Q9H0E9	NA
ENSG00000112984	10112	KIF20A	605664	O95235	NA
ENSG00000094880	8697	CDC23	603462	Q9UJX2	NA
ENSG00000146013	2676	GFRA3	605710	O60609	NA
ENSG00000158402	995	CDC25C	157680	P30307	NA
ENSG00000120709	51307	FAM53C	609372	Q9NYF3	NA
ENSG00000120733	51780	KDM3B	609373	Q7LBC6	NA
ENSG00000132563	51308	REEP2	609347	Q9BRK0	NA
ENSG00000120738	1958	EGR1	128990	P18146	NA
ENSG00000120705	2107	ETF1	600285	P62495	NA
ENSG00000113013	3313	HSPA9	600548	P38646	NA
ENSG00000145819	23092	ARHGAP26	605370	Q9UNA1	NA
ENSG00000113580	2908	NR3C1	138040	P04150	DB00180:DB00223:DB00240:DB00253:DB00288:DB00324:DB00351:DB00394:DB00396:DB00421:DB00443:DB00547:DB00588:DB00591:DB00596:DB00620:DB00635:DB00663:DB00687:DB00741:DB00764:DB00769:DB00834:DB00838:DB00846:DB00860:DB00896:DB00959:DB01013:DB01047:DB01130:DB01185:DB01222:DB01234:DB01260:DB01380:DB01384:DB01410:DB02210:DB04630:DB05423:DB06781:DB08867:DB08906:DB09091:DB09095:DB11619:DB11921:DB12637:DB13003…
ENSG00000112137	221692	PHACTR1	608723	Q9C0D0	NA
ENSG00000165097	221656	KDM1B	613081	Q8NB78	NA
ENSG00000124795	7913	DEK	125264	P35659	NA
ENSG00000137393	255488	RNF144B	NA	Q7Z419	NA
ENSG00000079691	55604	LRRC16A	609593	Q5VZK9	NA
ENSG00000079689	10590	SCGN	609202	O76038	NA
ENSG00000146047	255626	HIST1H2BA	609904	Q96A08	NA
ENSG00000146039	10050	SLC17A4	604216	Q9Y2C5	NA
ENSG00000124568	6568	SLC17A1	182308	Q14916	NA
ENSG00000124564	10786	SLC17A3	611034	O00476	NA
ENSG00000112337	10246	SLC17A2	611049	O00624	NA
ENSG00000112343	10475	TRIM38	NA	O00635	NA
ENSG00000124610	3024	HIST1H1A	142709	Q02539	NA
ENSG00000198366	8968	HIST1H3A	602819	P68431	NA
ENSG00000196176	554313	HIST1H4A	615069	P62805	NA
ENSG00000124529	554313	HIST1H4B	615069	P62805	NA
ENSG00000124693	8968	HIST1H3B	602819	P68431	NA
ENSG00000137259	8335	HIST1H2AB	602795	P04908	NA
ENSG00000196532	8968	HIST1H3C	602819	P68431	NA
ENSG00000010704	3077	HFE	613609	Q30201	NA
ENSG00000197061	554313	HIST1H4C	615069	P62805	NA
ENSG00000187475	3010	HIST1H1T	142712	P22492	NA
ENSG00000180596	8347	HIST1H2BC	602847	P62807	DB09130
ENSG00000180573	8334	HIST1H2AC	602794	Q93077	NA
ENSG00000158373	3017	HIST1H2BD	602799	P58876	NA
ENSG00000197697	8347	HIST1H2BE	602847	P62807	DB09130
ENSG00000197409	8968	HIST1H3D	602819	P68431	NA
ENSG00000196866	3013	HIST1H2AD	602792	P20671	NA
ENSG00000197846	8347	HIST1H2BF	602847	P62807	DB09130
ENSG00000198518	554313	HIST1H4E	615069	P62805	NA
ENSG00000187990	8347	HIST1H2BG	602847	P62807	DB09130
ENSG00000124575	3007	HIST1H1D	142210	P16402	NA
ENSG00000198327	554313	HIST1H4F	615069	P62805	NA
ENSG00000124578	8369	HIST1H4G	602832	Q99525	NA
ENSG00000256018	8968	HIST1H3G	602819	P68431	NA
ENSG00000158406	554313	HIST1H4H	615069	P62805	NA
ENSG00000186470	11118	BTN3A2	613594	P78410	NA
ENSG00000124508	10385	BTN2A2	613591	Q8WVV5	NA
ENSG00000026950	11119	BTN3A1	613593	O00481	NA
ENSG00000111801	10384	BTN3A3	613595	O00478	NA
ENSG00000112763	11120	BTN2A1	613590	Q7KYR7	NA
ENSG00000124557	696	BTN1A1	601610	Q13410	NA
ENSG00000182952	10473	HMGN4	NA	O00479	NA
ENSG00000146109	29777	ABT1	NA	Q9ULW3	NA
ENSG00000181315	79692	ZNF322	610847	Q6U7Q0	NA
ENSG00000124635	8970	HIST1H2BJ	615044	P06899	NA
ENSG00000184825	85235	HIST1H2AH	615013	Q96KK5	NA
ENSG00000112812	10279	PRSS16	607169	Q9NQE7	NA
ENSG00000158553	94026	POM121L2	NA	Q96KW2	NA
ENSG00000124613	346157	ZNF391	NA	Q9UJN7	NA
ENSG00000096654	7738	ZNF184	602277	Q99676	NA
ENSG00000233822	8341	HIST1H2BN	602801	Q99877	NA
ENSG00000197279	7718	ZNF165	600834	P49910	NA
ENSG00000196812	80345	ZSCAN16	NA	Q9H4T2	NA
ENSG00000198315	7745	ZKSCAN8	602240	Q15776	NA
ENSG00000137185	7746	ZSCAN9	602246	O15535	NA
ENSG00000187626	387032	ZKSCAN4	611643	Q969J2	NA
ENSG00000196376	222553	SLC35F1	NA	Q5T1Q4	NA
ENSG00000111860	387119	CEP85L	NA	Q5SZL2	NA
ENSG00000198523	5350	PLN	172405	P26678	NA
ENSG00000111879	79632	FAM184A	NA	Q8NB25	NA
ENSG00000197081	3482	IGF2R	147280	P11717	DB01277:DB02900:DB13173:DB14751
ENSG00000175003	6580	SLC22A1	602607	O15245	NA
ENSG00000112499	6582	SLC22A2	602608	O15244	NA
ENSG00000146477	6581	SLC22A3	604842	O75751	NA
ENSG00000198670	4018	LPA	152200	P08519	DB00513
ENSG00000122194	5340	PLG	173350	P00747	DB00009:DB00013:DB00015:DB00029:DB00031:DB00086:DB00302:DB00513:DB03709:DB04925:DB06692:DB09130:DB12831
ENSG00000002933	55365	TMEM176A	610334	Q96HP8	NA
ENSG00000055118	3757	KCNH2	152427	Q12809	DB00176:DB00199:DB00204:DB00276:DB00280:DB00308:DB00342:DB00346:DB00455:DB00457:DB00458:DB00472:DB00477:DB00489:DB00537:DB00590:DB00604:DB00637:DB00661:DB00675:DB00679:DB00908:DB01026:DB01035:DB01074:DB01100:DB01110:DB01118:DB01136:DB01142:DB01149:DB01162:DB01182:DB01195:DB01211:DB01218:DB01244:DB04855:DB04957:DB06144:DB06217:DB06457:DB11090:DB11186:DB11386:DB11633:DB11642
ENSG00000164867	4846	NOS3	163729	P29474	DB00125:DB00155:DB00360:DB01110:DB01686:DB01821:DB01833:DB01997:DB02027:DB02044:DB02048:DB02077:DB02141:DB02207:DB02234:DB02335:DB02589:DB02911:DB02979:DB02994:DB03065:DB03100:DB03144:DB03305:DB03332:DB03707:DB03910:DB03918:DB03963:DB03974:DB04018:DB04223:DB04534:DB04559:DB05676:DB07001:DB07244:DB07388:DB08018:DB08019:DB09237
ENSG00000182319	157285	SGK223	NA	Q86YV5	NA
ENSG00000253958	137075	CLDN23	609203	Q96B33	NA
ENSG00000147324	9258	MFHAS1	605352	Q9Y4C4	NA
ENSG00000104626	90459	ERI1	608739	Q8IV48	NA
ENSG00000173281	79660	PPP1R3B	610541	Q86XI6	NA
ENSG00000253426	NA	RP11-10A14.4	NA	NA	NA
ENSG00000173273	8658	TNKS	603303	O95271	NA
ENSG00000175806	4482	MSRA	601250	Q9UJ68	DB04447
ENSG00000183638	94137	RP1L1	608581	NA	NA
ENSG00000171056	83595	SOX7	612202	Q9BT81	NA
ENSG00000254093	54984	PINX1	606505	Q96BK5	NA
ENSG00000171044	286046	XKR6	NA	Q5GH73	NA
ENSG00000215346	NA	AF131215.5	NA	NA	NA
ENSG00000104643	66036	MTMR9	606260	Q96QG7	NA
ENSG00000177710	646000	SLC35G5	615199	Q96KT7	NA
ENSG00000184608	83656	C8orf12	NA	Q96KT0	NA
ENSG00000154319	83648	FAM167A	610085	Q96KS9	NA
ENSG00000136573	640	BLK	191305	P51451	DB12010
ENSG00000136574	2626	GATA4	600576	P43694	NA
ENSG00000154328	252969	NEIL2	608933	Q969S2	DB01592:DB09130:DB14488:DB14489:DB14490:DB14491:DB14501
ENSG00000079459	2222	FDFT1	184420	P37268	DB05317
ENSG00000164733	1508	CTSB	116810	P07858	DB02108:DB02148:DB02685:DB02855:DB03329:DB03588:DB04126:DB04579:DB07160:DB07219:DB07223:DB07224:DB07225:DB07231
ENSG00000205884	613210	DEFB136	NA	Q30KP8	NA
ENSG00000205883	613209	DEFB135	NA	Q30KP9	NA
ENSG00000205882	613211	DEFB134	NA	Q4QY38	NA
ENSG00000255098	NA	RP11-481A20.11	NA	NA	NA
ENSG00000175445	4023	LPL	609708	P06858	DB06439:DB09568:DB13751
ENSG00000164941	55656	INTS8	611351	Q75QN2	NA
ENSG00000175305	9134	CCNE2	603775	O96020	NA
ENSG00000156170	100506538	NDUFAF6	612392	Q330K2	NA
ENSG00000164938	94241	TP53INP1	606185	Q96A56	NA
ENSG00000173334	10221	TRIB1	609461	Q96RU8	NA
ENSG00000165995	783	CACNB2	600003	Q08289	DB00270:DB00393:DB00401:DB00622:DB00653:DB00661:DB01023:DB01054:DB01115:DB01388:DB04855:DB06712
ENSG00000183346	219621	C10orf107	NA	Q8IVU9	NA
ENSG00000107957	9644	SH3PXD2A	NA	Q5TCZ1	NA
ENSG00000107960	79991	OBFC1	613128	Q9H668	NA
ENSG00000065618	1308	COL17A1	113811	Q9UMD9	NA
ENSG00000148702	3026	HABP2	603924	Q14520	DB08818
ENSG00000197893	4892	NRAP	602873	Q86VF7	NA
ENSG00000134571	4607	MYBPC3	600958	Q14896	NA
ENSG00000066336	6688	SPI1	165170	P17947	NA
ENSG00000165915	91252	SLC39A13	608735	Q96H72	NA
ENSG00000165916	5702	PSMC3	186852	P17980	DB12695
ENSG00000165917	5913	RAPSN	601592	Q13702	NA
ENSG00000149187	10658	CELF1	601074	Q92879	NA
ENSG00000213619	4722	NDUFS3	603846	O75489	DB00157
ENSG00000110536	114971	PTPMT1	609538	Q8WUK0	NA
ENSG00000123444	55709	KBTBD4	NA	Q9NVX7	NA
ENSG00000196666	399888	FAM180B	NA	Q6P0A1	NA
ENSG00000109919	23788	MTCH2	613221	Q9Y6C9	NA
ENSG00000165923	79841	AGBL2	NA	Q5U5Z8	NA
ENSG00000109920	23360	FNBP4	615265	Q8N3X1	NA
ENSG00000030066	23279	NUP160	607614	Q12769	NA
ENSG00000149177	5795	PTPRJ	600925	Q12913	NA
ENSG00000175619	119765	OR4B1	NA	Q8NGF8	NA
ENSG00000176567	390113	OR4X1	NA	Q8NH49	NA
ENSG00000176555	256148	OR4S1	NA	Q8NGB4	NA
ENSG00000176547	256144	OR4C3	NA	Q8NH37	NA
ENSG00000182053	283116	TRIM49B	NA	A6NDI0	NA
ENSG00000214891	646754	TRIM64C	NA	NA	NA
ENSG00000086205	219595	FOLH1	609020	Q04609	DB00089:DB00142:DB06928:DB07754:DB08835
ENSG00000180818	3226	HOXC10	605560	Q9NYD6	NA
ENSG00000273049	NA	RP11-834C11.12	NA	NA	NA
ENSG00000197757	3223	HOXC6	142972	P09630	NA
ENSG00000180806	3225	HOXC9	142971	P31274	NA
ENSG00000037965	3224	HOXC8	142970	P31273	NA
ENSG00000198353	3221	HOXC4	142974	P09017	NA
ENSG00000172789	3222	HOXC5	142973	Q00444	NA
ENSG00000111252	10019	SH2B3	605093	Q9UQQ2	DB06589
ENSG00000204842	6311	ATXN2	601517	Q99700	NA
ENSG00000089234	8315	BRAP	604986	Q7Z569	NA
ENSG00000111271	80724	ACAD10	611181	Q6JQN1	NA
ENSG00000257767	NA	RP11-162P23.2	NA	NA	NA
ENSG00000111275	217	ALDH2	100650	P05091	DB00157:DB00536:DB00822:DB02115:DB04381
ENSG00000089022	8550	MAPKAPK5	606723	Q8IW41	DB12010
ENSG00000198270	89894	TMEM116	NA	Q8NCL8	NA
ENSG00000089248	10961	ERP29	602287	P30040	NA
ENSG00000111300	80018	NAA25	612755	Q14CX7	NA
ENSG00000135148	10906	TRAFD1	613197	O14545	NA
ENSG00000173064	283450	HECTD4	NA	Q9Y4D8	NA
ENSG00000089009	6128	RPL6	603703	Q02878	NA
ENSG00000179295	5781	PTPN11	176876	Q06124	DB02779
ENSG00000089169	22895	RPH3A	612159	Q9Y2J0	NA
ENSG00000136381	3658	IREB2	147582	P48200	NA
ENSG00000117971	1143	CHRNB4	118509	P30926	DB00184:DB00472:DB00514:DB00674:DB00898:DB01090:DB01227:DB07720
ENSG00000136378	11173	ADAMTS7	605009	Q9UKP4	NA
ENSG00000185787	10933	MORF4L1	607303	Q9UBU8	NA
ENSG00000103811	1512	CTSH	116820	P09668	DB02140:DB03120:DB04126:DB08526
ENSG00000169992	57555	NLGN2	606479	Q8NFZ4	NA
ENSG00000161958	2256	FGF11	601514	Q92914	NA
ENSG00000170175	1140	CHRNB1	100710	P11230	DB00674
ENSG00000174282	57659	ZBTB4	612308	Q9P1Z0	NA
ENSG00000259224	643664	SLC35G6	NA	P0C7Q6	NA
ENSG00000181222	5430	POLR2A	180660	P24928	NA
ENSG00000239697	407977	TNFSF12	602695	O43508	NA
ENSG00000248871	407977	TNFSF12-TNFSF13	NA	NA	NA
ENSG00000161955	8741	TNFSF13	604472	O75888	NA
ENSG00000161956	26168	SENP3	612844	Q9H4L4	NA
ENSG00000161960	652966	EIF4A1	602641	P60842	DB09130
ENSG00000129226	968	CD68	153634	P34810	NA
ENSG00000129255	9526	MPDU1	604041	O75352	NA
ENSG00000129194	6665	SOX15	601297	O60248	NA
ENSG00000129245	9513	FXR2	605339	P51116	NA
ENSG00000129214	6462	SHBG	182205	P04278	DB00179:DB00255:DB00367:DB00396:DB00421:DB00539:DB00655:DB00675:DB00882:DB00890:DB00977:DB01094:DB01593:DB01645:DB03467:DB04216:DB04429:DB04468:DB04573:DB04824:DB09371:DB11221:DB11478:DB11619:DB11674:DB14487:DB14533:DB14641
ENSG00000141504	112483	SAT2	611463	Q96F10	NA
ENSG00000141510	7157	TP53	191170	P04637	DB00945:DB01593:DB03347:DB05404:DB08363:DB14487:DB14533
ENSG00000108947	1949	EFNB3	602297	Q15768	NA
ENSG00000101665	4092	SMAD7	602932	O15105	NA
ENSG00000064489	729991	MEF2BNB-MEF2B	600661	NA	NA
ENSG00000213999	100271849	MEF2B	600661	Q02080	NA
ENSG00000254901	729991	MEF2BNB	NA	Q96FH0	NA
ENSG00000130287	1463	NCAN	600826	O14594	DB02379:DB04396:DB08818
ENSG00000187664	404037	HAPLN4	NA	Q86UW8	DB08818
ENSG00000213996	53345	TM6SF2	606563	Q9BZW4	NA
ENSG00000105705	57794	SUGP1	607992	Q8IWZ8	NA
ENSG00000129933	23383	MAU2	614560	Q9Y6X3	NA
ENSG00000167491	54815	GATAD2A	614997	Q86YP4	NA
ENSG00000250067	374887	YJEFN3	NA	A6XGL0	NA
ENSG00000258674	NA	CTC-260F20.3	NA	NA	NA
ENSG00000105717	80714	PBX4	608127	Q9BYU1	NA
ENSG00000064547	9170	LPAR2	605110	Q9HBW0	NA
ENSG00000089639	51291	GMIP	609694	Q9P107	NA
ENSG00000105726	57130	ATP13A1	NA	Q9HD20	NA
ENSG00000181896	94039	ZNF101	603983	Q8IZC7	NA
ENSG00000105708	7561	ZNF14	194556	P17017	NA
ENSG00000081665	440515	ZNF506	NA	Q5JVG8	NA
ENSG00000256771	56242	ZNF253	606954	O75346	NA
ENSG00000184635	81931	ZNF93	603975	P35789	NA
ENSG00000197124	91120	ZNF682	NA	O95780	NA
ENSG00000213988	7643	ZNF90	603973	Q03938	NA
ENSG00000130202	5819	PVRL2	600798	Q92692	NA
ENSG00000130204	10452	TOMM40	608061	O96008	NA
ENSG00000130203	348	APOE	107741	P02649	DB01593:DB09130:DB14487:DB14533
ENSG00000130208	341	APOC1	107710	P02654	NA
ENSG00000224916	346	APOC4-APOC2	608083	NA	NA
ENSG00000267467	346	APOC4	600745	P55056	NA
ENSG00000234906	344	APOC2	608083	P02655	DB09130
ENSG00000267114	NA	CTB-129P6.11	NA	NA	NA
ENSG00000007047	57787	MARK4	606495	Q96L34	DB12010
ENSG00000100344	80339	PNPLA3	609567	Q9NST1	NA
ENSG00000100347	25813	SAMM50	612058	Q9Y512	NA
ENSG00000188677	29780	PARVB	608121	Q9HBI1	NA

[truncated: 4 more sheets: Table S11, Table S12, Table S13, Table S14]
