# Supplementary material for: Shared genetic architecture and causal relationship between liver and heart disease
Source: iScience. 2024 Mar 6;27(4):109431. doi: 10.1016/j.isci.2024.109431 (PMC10959668; doi:10.1016/j.isci.2024.109431)
Supplement: Data S2. Source code [file mmc3.zip]

Archive with 1 entries (1 files):
- code_upload.R
