# Supplementary material for: Shared genetic architecture and causal relationship between liver and heart disease
Source: iScience. 2024 Mar 6;27(4):109431. doi: 10.1016/j.isci.2024.109431 (PMC10959668; doi:10.1016/j.isci.2024.109431)
Supplement: Data S2. Source code [file mmc3.zip › code_upload.R]

library(data.table)
library(pbapply)
source("/software/PLACO.R")
ax = c("VIRAL_HEPATITIS","NAFLD","AFLD","PBC","PSC")
DD = c("CAD","hypertension","AF","HF")
tmp = data.frame(x1 = rep(1:length(ax), each=length(DD)),x2 = rep(1:length(DD), times=length(ax)))
for(ii in REP){
	i = tmp[ii,1];
	j = tmp[ii,2];
	print("GO")
	covid.data = data.frame(fread(paste("/data/Summarydata/",ax[i],".txt.gz",sep=""), head=T))
	m.data = data.frame(fread(paste("/data/Summarydata/heart/",DD[j],".txt.gz",sep=""),header =TRUE))
	print("Read done")
	yx = merge(covid.data,m.data,by = "SNP")
	print("Merge done")
	index1=which(toupper(yx$INC_ALLELE.x)==toupper(yx$INC_ALLELE.y))
	if (length(index1)<length(yx$INC_ALLELE.x))
	{yx$Z.y[-index1]=yx$Z.y[-index1]*(-1)}
	print("Step 1")
	yx$Z2.x = yx$Z.x^2
	yx$Z2.y = yx$Z.y^2
	ind.x = which(yx$Z2.x>80)
	if(length(ind.x)>0){yx = yx[-ind.x,]}
	ind.y = which(yx$Z2.y>80)	
	if(length(ind.y)>0){yx = yx[-ind.y,]}
	Z.matrix = as.matrix(yx[,c("Z.x","Z.y")])
	P.matrix = as.matrix(yx[,c("P.x","P.y")])
	colnames(Z.matrix) <- paste("Z",1:2,sep="")
	colnames(P.matrix) <- paste("P",1:2,sep="")
	print("Step 2")
	VarZ <- var.placo(Z.matrix, P.matrix, p.threshold=1e-4)
	p = dim(yx)[1]
	print("Going")
	out <- pbsapply(1:p, function(i)placo(Z=Z.matrix[i,], VarZ=VarZ))
	PLACO = t(out)
	PLACO.1 = data.frame(yx,PLACO)
	PLACO.1$N_com = (PLACO.1$N.x+PLACO.1$N.y)/2
	PLACO.2 = PLACO.1[,c("SNP","CHR.x","POS.x","INC_ALLELE.x","DEC_ALLELE.x","P.x","P.y","T.placo","p.placo","N_com")]
	colnames(PLACO.2) = c("SNP","CHR","POS","INC_ALLELE","DEC_ALLELE","P.x","P.y","T.placo","P.placo","N")
	setwd("/data/Summarydata/placo/results")
	fwrite(PLACO.2,paste("",ax[i],"_",DD[j],".txt.gz",sep=""),row.names= F,col.names= T,sep="\t",quote = F)
	print("Done")
}


args=as.numeric(commandArgs(TRUE))
REP=args[1]
library(data.table)
library(hyprcoloc)
#out = list.files("/data/Summarydata/immune_cell/data")
out = paste("GCST",c(90001391:90002121),sep="")
loci.all = data.frame(fread("/data/Summarydata/HyPrColoc/HyPrColoc_GenomicRiskLoci.csv"))
RES = NULL
for(i in REP){
	immunecell.tt = data.frame(fread(paste("/data/Summarydata/",out[i],"_buildGRCh37_qc2.txt.gz",sep="")))[,c("SNP","A1","A2","BETA","SE")]
	print("step 1")
	tt = merge(loci.all,immunecell.tt,by="SNP",all.x=TRUE)
	loci.name = names(table(tt$loci.tt.uniqID.z.))
	print("step 2")
	for(j in 1:length(loci.name)){
		try({
		tt1 = na.omit(tt[which(tt$loci.tt.uniqID.z.%in%loci.name[j]),])
		ind = which(duplicated(tt1$SNP))
		if(length(ind)>0){tt1 = tt1[-ind,]}
		bete.HyPrColoc = as.matrix(tt1[,c("BETA.x","BETA.y","BETA")])
		se.HyPrColoc = as.matrix(tt1[,c("SE.x","SE.y","SE")])
		traits = c(tt1$Trait.1[1],tt1$Trait.2[1],out[i])
		colnames(bete.HyPrColoc) = traits; colnames(se.HyPrColoc) = traits
		rsid = tt1$SNP
		rownames(bete.HyPrColoc) = rsid; rownames(se.HyPrColoc) = rsid
		if(dim(bete.HyPrColoc)[1]>3){res = hyprcoloc(bete.HyPrColoc, se.HyPrColoc, trait.names = traits, snp.id = rsid)
		setwd("/data/Summarydata/HyPrColoc/results")
		write.table(data.frame(res$results),paste(out[i],"_",loci.name[j],".txt",sep=""),row.names=FALSE,col.names=TRUE,sep="\t",quote=FALSE)
		res = NULL
		}
		print(j)
		})
	}
	print(i)
	print("Done")
}

#------------------------
# Combine GenomicRiskLoci
#------------------------

	home = ("PWD")
	Trait.1 = c("VIRAL_HEPATITIS","PSC","AFLD","NAFLD")
	Trait.2 = c("CAD","AF","hypertension","HF")
	RES = NULL
	for(i in 1:length(Trait.1)){
	for(j in 1:length(Trait.2)){
		try({
		tt = read.table(paste(home,"",Trait.1[i],"_",Trait.2[j],"\\GenomicRiskLoci.txt",sep=""),header=TRUE)
		res = data.frame(Trait1 = Trait.1[i], Trait2 = Trait.2[j], tt)
		RES = rbind(RES,res)
		print(i)
		})
	}
	}
	setwd("PWD")
	write.csv(RES,"GenomicRiskLoci.csv",row.names=FALSE)


#-------------------------------------------
# Combine GenomicRiskLoci with cytoBand info
#-------------------------------------------
	cytoBand = read.table("E:\\data\\cytoBand.txt")
	Loci = NULL
	for(j in 1:dim(RES)[1]){
		CHR = RES[j,"chr"]
		POS = RES[j,"pos"]
		cytoBand.1 = cytoBand[which(cytoBand$V1%in%CHR),]
		loci = cytoBand.1[which((POS-cytoBand.1[,2])>0 & c(POS-cytoBand.1[,3])<0),]
		Loci = rbind(Loci,loci)
		print(j)
	}
	RESS= data.frame(RES,Loci)
	setwd("PWD")
	write.csv(RESS,"GenomicRiskLoci_qc.csv",row.names=FALSE)


#------------------------
# Pleiotropic_loci_annotation
#------------------------
	library(data.table)
	home = ("PWD")
	Trait = c("VIRAL_HEPATITIS_CAD",
			"PSC_AF",
			"AFLD_hypertension",
			"AFLD_CAD",
			"AFLD_HF",
			"NAFLD_hypertension",
			"NAFLD_CAD",
			"NAFLD_HF")
	res.annot = NULL
	res.annov = NULL
	for(i in 1:length(Trait)){
	try({
	annot = data.frame(fread(paste("PWD",Trait[i],"\\annot.txt",sep=""),header=TRUE))
	annov = data.frame(fread(paste("PWD",Trait[i],"\\annov.txt",sep=""),header=TRUE))
	res.annot = rbind(res.annot,data.frame(Trait[i], annot[,c("uniqID","CADD","RDB")]))
	res.annov = rbind(res.annov,data.frame(Trait[i], annov[,c("uniqID","annot","symbol")]))
	print(i)
	})
	}

	RESS = NULL
	for(i in 1:dim(RES)[1]){
		tmp = RES[i,]
		res.annot.tmp = res.annot[which(res.annot$Trait.i.%in%paste("",tmp$Trait1,"_",tmp$Trait2,sep="") & res.annot$uniqID%in%tmp$uniqID),]
		res.annov.tmp = res.annov[which(res.annov$Trait.i.%in%paste("",tmp$Trait1,"_",tmp$Trait2,sep="") & res.annov$uniqID%in%tmp$uniqID),]
		if(dim(res.annov.tmp)[1] == 2){
		res.annov.tmpp = res.annov.tmp[1,]
		res.annov.tmpp$symbol = paste(res.annov.tmpp$symbol,res.annov.tmp[2,"symbol"],sep=", ")
		ress = data.frame(res.annot.tmp,res.annov.tmpp)
		} else {ress = data.frame(res.annot.tmp,res.annov.tmp)}
		RESS = rbind(RESS,ress)
	}
	setwd("PWD")
	write.csv(RESS,"GenomicRiskLoci_annotation.csv",row.names=FALSE)


#------------------------
# coloc
#------------------------
	library(coloc)
	Trait.1 = c("VIRAL_HEPATITIS",
			"PSC",
			"AFLD",
			"NAFLD")
	Trait.2 = c("CAD",
			"AF",
			"hypertension",
			"HF")
	library(data.table)
	loci = read.csv("PWDGenomicRiskLoci.csv",header=TRUE)
	RES = NULL
	N.1.case = c(2143,8021,2761,2275)
	N.1.control = c(375134,16489,366450,375002)
	N.2.case = c(122733,60620,129909,47309)
	N.2.control = c(424528,970216,354689,930014)
	RES = NULL
	for(i in 1:length(Trait.1)){
	for(j in 1:length(Trait.2)){
		loci.tt = loci[which(loci$Trait1%in%Trait.1[i] & loci$Trait2%in%Trait.2[j]),]
		if(dim(loci.tt)[1]>0){
		try({
			setwd("G:\\data\\summarydata\\A_result_Placo\\results")
			tt = data.frame(fread(paste("",Trait.1[i],"_",Trait.2[j],".txt.gz",sep=""),header=TRUE))
			setwd("G:\\data\\summarydata")
			tt.1 = data.frame(fread(paste(Trait.1[i],".txt.gz",sep=""),header=TRUE))
			setwd("G:\\data\\summarydata")
			tt.2 = data.frame(fread(paste(Trait.2[j],".txt.gz",sep=""),header=TRUE))
			for(z in 1:dim(loci.tt)[1]){
				loci.tt.chr = loci.tt[z,"chr"]
				loci.tt.start = loci.tt[z,"start"]
				loci.tt.end = loci.tt[z,"end"]
				tt.1.1 = tt.1[which(tt.1$CHR%in%loci.tt.chr & tt.1$POS>=loci.tt.start & tt.1$POS<=loci.tt.end),]
				tt.2.1 = tt.2[which(tt.2$CHR%in%loci.tt.chr & tt.2$POS>=loci.tt.start & tt.2$POS<=loci.tt.end),]
				yx = merge(tt.1.1, tt.2.1, by="SNP")
				tt.tmp = tt[which(tt$SNP%in%yx$SNP),]
				SNP.tmp = tt.tmp[which(tt.tmp$P.placo<5E-8),]$SNP
				yx = yx[which(yx$SNP%in%SNP.tmp),]
				ind = which(duplicated(yx$SNP))
				if(length(ind)>0){yx = yx[-ind,]}
				index1=which(toupper(yx$INC_ALLELE.x)==toupper(yx$INC_ALLELE.y))
				if(length(index1) != 0){
					if (length(index1)<length(yx$INC_ALLELE.x)){
					yx$BETA.y[-index1]=yx$BETA.y[-index1]*(-1)
					}}else if(length(index1) == 0){
					yx$BETA.y=yx$BETA.y*(-1)
					}
				yx$VAR.x = yx$SE.x * yx$SE.x; yx$VAR.y = yx$SE.y * yx$SE.y
				res <- coloc.abf(dataset1=list(pvalues=yx$P.x, beta=yx$BETA.x, varbeta=yx$VAR.x, type="cc", s=N.1.case[i]/N.1.control[i], N=N.1.case[i]+N.1.control[i], snp=yx$SNP), 
						    dataset2=list(pvalues=yx$P.y, beta=yx$BETA.y, varbeta=yx$VAR.y, type="cc", s=N.2.case[j]/N.2.control[j], N=N.2.case[j]+N.2.control[j], snp=yx$SNP),MAF=yx$MAF)
				RES = rbind(RES,c(Trait.1[i],Trait.2[j],loci.tt$uniqID[z],res$summary))
			print(paste(i,"_",j,"_",z,sep=""))
			}
		})
		} else {
			RES = RES
	}
	}
	}
	setwd("PWD")
	write.csv(RES,"Coloc.csv",row.names=FALSE)


args=as.numeric(commandArgs(TRUE))
REP=args[1]
library(HDL)
library(data.table)
LD.path <- "/data/ref/HDL"
ax = c( "/data/Summarydata/VIRAL_HEPATITIS.txt.gz",
	"/data/Summarydata/autoimmune/PBC.txt.gz",
	"/data/Summarydata/autoimmune/PSC.txt.gz",
	"/data/Summarydata/AFLD.txt.gz",
	"/data/Summarydata/NAFLD.txt.gz")
ax1 = c("VIRAL_HEPATITIS",
	"PBC",
	"PSC",
	"AFLD",
	"NAFLD")
DD = c("CAD","AF","hypertension","HF")
tmp = data.frame(x1 = rep(1:length(ax), each=length(DD)),x2 = rep(1:length(DD), times=length(ax)))
for(ii in REP){
	i = tmp[ii,1];
	j = tmp[ii,2];
	print("GO")
	data.1 = data.frame(fread(paste(ax[i],sep=""), head=T))
	data.2 = data.frame(fread(paste("/data/Summarydata/heart/",DD[j],".txt.gz",sep=""),header =TRUE))

	index = which(data.1$CHR == 6 & data.1$POS >= 28477797 & data.1$POS <= 33448354)
	if (length(index)>0) {data.1.1=data.1[-index,]}					
	index = which(data.2$CHR == 6 & data.2$POS >= 28477797 & data.2$POS <= 33448354)
	if (length(index)>0) {data.2.1=data.2[-index,]}
	data.1.1 = data.1.1[,c("SNP","INC_ALLELE","DEC_ALLELE","N","BETA","SE","Z")]
	data.2.1 = data.2.1[,c("SNP","INC_ALLELE","DEC_ALLELE","N","BETA","SE","Z")]
	colnames(data.1.1) = c("SNP","A1","A2","N","b","se","Z")
	colnames(data.2.1) = c("SNP","A1","A2","N","b","se","Z")
	print("Read done")
	print("Going")
	res.HDL.1 <- HDL.rg(data.1.1, data.2.1, LD.path)
	print(res.HDL.1)
	RES.1 = c(res.HDL.1$rg, res.HDL.1$rg.se, res.HDL.1$P)
	setwd("/data/Summarydata/ldsc/HDL_results/WO")
	fwrite(data.frame(RES.1),paste("HJX_",ax1[i],"_",DD[j],".txt",sep=""),row.names= F,col.names= T,sep="\t",quote = F)
	print("noMHC done")
}


#!/bin/bash
#$ -S /bin/bash
#$ -V
#$ -N ldsc
#$ -j y
#$ -q all
#$ -l mem=25G

bash
export PATH="/home/anaconda3/bin:$PATH"
source activate ldsc
let k=0
ldsc=/home/software/ldsc/ldsc.py
for dx in ldsc_VIRAL_HEPATITIS ldsc_NAFLD ldsc_PBC ldsc_PSC ldsc_AFLD; do
for ex in CAD hypertension AF HF; do
let k=${k}+1
if [ ${k} -eq ${SGE_TASK_ID} ]; then
home=/data/Summarydata/ldsc
mkdir -p /data/Summarydata/ldsc/results/WO/${dx}_${ex}
cd /data/Summarydata/ldsc/results/WO/${dx}_${ex}
${ldsc} \
	--rg ${home}/${dx}.txt.gz,${home}/${ex}.txt.gz \
	--ref-ld-chr /data/ref/eur_w_ld_chr/ \
	--w-ld-chr   /data/ref/eur_w_ld_chr/ \
	--frqfile-chr /data/ref/1000G_Phase3_frq/1000G.EUR.QC. \
	--chisq-max 5000.0 \
	--no-intercept \
	--out ./${dx}_${ex}_hapmap3_nointercept
${ldsc} \
	--rg ${home}/${dx}.txt.gz,${home}/${ex}.txt.gz \
	--ref-ld-chr /data/ref/eur_w_ld_chr/ \
	--w-ld-chr   /data/ref/eur_w_ld_chr/ \
	--frqfile-chr /data/ref/1000G_Phase3_frq/1000G.EUR.QC. \
	--chisq-max 5000.0 \
	--out ./${dx}_${ex}_hapmap3_withintercept
${ldsc} \
	--rg ${home}/${dx}.txt.gz,${home}/${ex}.txt.gz \
	--ref-ld-chr /data/ref/1000G_Phase3_baselineLD_v2.2_ldscores/ \
	--w-ld-chr   /data/ref/1000G_Phase3_weights_hm3_no_MHC/weights.hm3_noMHC. \
	--frqfile-chr /data/ref/1000G_Phase3_frq/1000G.EUR.QC. \
	--chisq-max 5000.0 \
	--no-intercept \
	--out ./${dx}_${ex}_1000G_nointercept
${ldsc} \
	--rg ${home}/${dx}.txt.gz,${home}/${ex}.txt.gz \
	--ref-ld-chr /data/ref/1000G_Phase3_baselineLD_v2.2_ldscores/ \
	--w-ld-chr   /data/ref/1000G_Phase3_weights_hm3_no_MHC/weights.hm3_noMHC. \
	--frqfile-chr /data/ref/1000G_Phase3_frq/1000G.EUR.QC. \
	--chisq-max 5000.0 \
	--out ./${dx}_${ex}_1000G_withintercept
fi
done
done
